# Supplementary material for: 2-Hy­droxy-N′-(5-hy­droxy-2-nitro­benzyl­idene)-3-methyl­benzohydrazide
Source: Acta Crystallogr Sect E Struct Rep Online. 2012 Feb 4;68(Pt 3):o559. doi: 10.1107/S1600536812002437 (PMC3297290; doi:10.1107/S1600536812002437)
Supplement: Supplementary file 1 [file e-68-0o559-sup1.cif]

##############################################################################
#                                                                            #
# This CIF contains the data in a paper accepted for publication in          #
# Acta Crystallographica Section E. It conforms to the requirements of       #
# Notes for Authors for Acta Crystallographica Section E, and has been       #
# peer reviewed under the auspices of the IUCr Commission on Journals.       #
#                                                                            #
# Full details of the Crystallographic Information File format               #
# are given in the paper "The Crystallographic Information File (CIF):       #
# a New Standard Archive File for Crystallography" by S. R. Hall, F. H.      #
# Allen and I. D. Brown [Acta Cryst. (1991), A47, 655-685].                  #
#                                                                            #
# The current version of the core CIF dictionary is obtainable from          #
# ftp://ftp.iucr.org/pub/cif_core.dic.                                       #
#                                                                            #
# Software is freely available for graphical display of the structure(s)     #
# in this CIF. For information consult the CIF software page                 #
# http://www.iucr.org/resources/cif/software.                                #
#                                                                            #
# This file may be used for bona fide research purposes within the           #
# scientific community so long as proper attribution is given to the journal # 
# article from which it was obtained.                                        #
#                                                                            #
##############################################################################
data_global
_audit_creation_method     'form.cif (version 2.0)'
_journal_data_validation_number     ?
_journal_date_recd_electronic     2012-01-08
_journal_date_accepted     2012-01-19
_journal_name_full     'Acta Crystallographica, Section E'
_journal_year     2012
_journal_volume     68
_journal_issue      3
_journal_page_first     o559
_journal_page_last     o559
_journal_paper_category     QO
_journal_paper_doi     10.1107/S1600536812002437
_journal_coeditor_code     SU2366
_publ_contact_author_name     'Xi-Hai Shen'
_publ_contact_author_address
;
Department of Chemistry
Hebei Normal University of Science and Technology
Qinhuangdao 066600
People's Republic of China
;
_publ_contact_author_email     zhaofu_zhu@163.com
_publ_section_title
;
2-Hydroxy-<i>N</i>'-(5-hydroxy-2-nitrobenzylidene)-3-methylbenzohydrazide
;
loop_
    _publ_author_name
    _publ_author_address
    'Zhao-Fu Zhu'
;
Department of Chemistry
Hebei Normal University of Science and Technology
Qinhuangdao 066600
People's Republic of China
;
    'Li-Juen Shao'
;
Department of Chemistry
Hebei Normal University of Science and Technology
Qinhuangdao 066600
People's Republic of China
;
    'Xi-Hai Shen'
;
Department of Chemistry
Hebei Normal University of Science and Technology
Qinhuangdao 066600
People's Republic of China
;
data_I
_audit_creation_method     SHELXL-97
_chemical_name_systematic
;
2-Hydroxy-<i>N</i>'-(5-hydroxy-2-nitrobenzylidene)-3-methylbenzohydrazide
;
_chemical_name_common     ?
_chemical_formula_moiety     'C15 H13 N3 O5'
_chemical_formula_sum     'C15 H13 N3 O5'
_chemical_formula_iupac     'C15 H13 N3 O5'
_chemical_formula_weight     315.28
_chemical_melting_point     ?
_symmetry_cell_setting     triclinic
_symmetry_space_group_name_H-M     'P -1'
_symmetry_space_group_name_Hall     '-P 1'
loop_
    _symmetry_equiv_pos_as_xyz
    'x, y, z'
    '-x, -y, -z'
_cell_length_a     7.643(2)
_cell_length_b     9.055(3)
_cell_length_c     10.876(3)
_cell_angle_alpha     84.865(2)
_cell_angle_beta     72.732(2)
_cell_angle_gamma     77.479(2)
_cell_volume     701.4(4)
_cell_formula_units_Z     2
_cell_measurement_reflns_used     907
_cell_measurement_theta_min     2.3
_cell_measurement_theta_max     26.3
_cell_measurement_temperature     298(2)
_exptl_crystal_description     block
_exptl_crystal_colour     colourless
_exptl_crystal_size_max     0.18
_exptl_crystal_size_mid     0.17
_exptl_crystal_size_min     0.13
_exptl_crystal_density_diffrn     1.493
_exptl_crystal_density_meas     ?
_exptl_crystal_density_method     'not measured'
_exptl_crystal_F_000     328
_exptl_absorpt_coefficient_mu     0.115
_exptl_absorpt_correction_type     multi-scan
_exptl_absorpt_process_details     '(SADABS; Bruker, 2001)'
_exptl_absorpt_correction_T_min     0.9797
_exptl_absorpt_correction_T_max     0.9853
_exptl_special_details     ?
_diffrn_ambient_temperature     298(2)
_diffrn_radiation_type     MoK\a
_diffrn_radiation_wavelength     0.71073
_diffrn_radiation_source     'fine-focus sealed tube'
_diffrn_radiation_monochromator     graphite
_diffrn_measurement_device_type     'Bruker SMART CCD area-detector'
_diffrn_measurement_method     '\w scans'
_diffrn_detector_area_resol_mean     ?
_diffrn_reflns_number     4694
_diffrn_reflns_av_R_equivalents     0.0246
_diffrn_reflns_av_sigmaI/netI     0.0507
_diffrn_reflns_theta_min     2.30
_diffrn_reflns_theta_max     26.99
_diffrn_reflns_theta_full     26.99
_diffrn_measured_fraction_theta_max     0.962
_diffrn_measured_fraction_theta_full     0.962
_diffrn_reflns_limit_h_min     -9
_diffrn_reflns_limit_h_max     9
_diffrn_reflns_limit_k_min     -11
_diffrn_reflns_limit_k_max     10
_diffrn_reflns_limit_l_min     -13
_diffrn_reflns_limit_l_max     10
_diffrn_standards_number     0
_diffrn_standards_interval_count     ?
_diffrn_standards_interval_time     ?
_diffrn_standards_decay_%     ?
_refine_special_details
;
Refinement of <i>F</i>^2^ against ALL reflections. The weighted <i>R</i>-factor
<i>wR</i> and goodness of fit <i>S</i> are based on <i>F</i>^2^, conventional
<i>R</i>-factors <i>R</i> are based on <i>F</i>, with <i>F</i> set to zero for
negative <i>F</i>^2^. The threshold expression of <i>F</i>^2^ >
\s(<i>F</i>^2^) is used only for calculating <i>R</i>-factors(gt) <i>etc</i>.
and is not relevant to the choice of reflections for refinement.
<i>R</i>-factors based on <i>F</i>^2^ are statistically about twice as large
as those based on <i>F</i>, and <i>R</i>- factors based on ALL data will be
even larger.
;
_reflns_number_total     2942
_reflns_number_gt     1788
_reflns_threshold_expression     I>2\s(I)
_refine_ls_structure_factor_coef     Fsqd
_refine_ls_matrix_type     full
_refine_ls_R_factor_all     0.0927
_refine_ls_R_factor_gt     0.0508
_refine_ls_wR_factor_gt     0.1121
_refine_ls_wR_factor_ref     0.1322
_refine_ls_goodness_of_fit_ref     1.005
_refine_ls_restrained_S_all     1.005
_refine_ls_number_reflns     2942
_refine_ls_number_parameters     214
_refine_ls_number_restraints     1
_refine_ls_hydrogen_treatment     mixed
_refine_ls_weighting_scheme     calc
_refine_ls_weighting_details
                 'calc w=1/[\s^2^(Fo^2^)+(0.0593P)^2^] where P=(Fo^2^+2Fc^2^)/3'
_atom_sites_solution_hydrogens     geom
_atom_sites_solution_primary     direct
_atom_sites_solution_secondary     difmap
_refine_ls_shift/su_max     0.000
_refine_ls_shift/su_mean     0.000
_refine_diff_density_max     0.206
_refine_diff_density_min     -0.224
_refine_ls_extinction_method     none
_refine_ls_extinction_coef     ?
loop_
    _atom_type_symbol
    _atom_type_description
    _atom_type_scat_dispersion_real
    _atom_type_scat_dispersion_imag
    _atom_type_scat_source
    'C' 'C' 0.0033 0.0016
                         'International Tables Vol C Tables 4.2.6.8 and 6.1.1.4'
    'H' 'H' 0.0000 0.0000
                         'International Tables Vol C Tables 4.2.6.8 and 6.1.1.4'
    'N' 'N' 0.0061 0.0033
                         'International Tables Vol C Tables 4.2.6.8 and 6.1.1.4'
    'O' 'O' 0.0106 0.0060
                         'International Tables Vol C Tables 4.2.6.8 and 6.1.1.4'
_computing_data_collection     'SMART (Bruker, 2007)'
_computing_cell_refinement     'SAINT (Bruker, 2007)'
_computing_data_reduction     'SAINT (Bruker, 2007)'
_computing_structure_solution     'SHELXS97 (Sheldrick, 2008)'
_computing_structure_refinement     'SHELXL97 (Sheldrick, 2008)'
_computing_molecular_graphics     'SHELXTL (Sheldrick, 2008)'
_computing_publication_material     'SHELXTL (Sheldrick, 2008)'
loop_
    _atom_site_type_symbol
    _atom_site_label
    _atom_site_fract_x
    _atom_site_fract_y
    _atom_site_fract_z
    _atom_site_U_iso_or_equiv
    _atom_site_adp_type
    _atom_site_calc_flag
    _atom_site_refinement_flags
    _atom_site_occupancy
    _atom_site_symmetry_multiplicity
    _atom_site_disorder_assembly
    _atom_site_disorder_group
    N N1 0.3407(2) 0.5111(2) 0.34762(17) 0.0392(4) Uani d . 1 1 . .
    N N2 0.3357(2) 0.12755(18) 0.60779(16) 0.0378(4) Uani d . 1 1 . .
    N N3 0.4581(2) 0.09322(19) 0.68114(17) 0.0387(5) Uani d D 1 1 . .
    O O1 0.4907(2) 0.46271(18) 0.36935(16) 0.0566(5) Uani d . 1 1 . .
    O O2 0.3020(2) 0.63840(17) 0.30078(17) 0.0619(5) Uani d . 1 1 . .
    O O3 -0.1905(2) 0.15022(17) 0.43917(16) 0.0513(5) Uani d . 1 1 . .
    H H3 -0.2328 0.1533 0.3778 0.077 Uiso calc R 1 1 . .
    O O4 0.35835(19) -0.12443(16) 0.74968(15) 0.0485(4) Uani d . 1 1 . .
    O O5 0.4783(2) -0.29790(17) 0.91796(16) 0.0548(5) Uani d . 1 1 . .
    H H5 0.4052 -0.2619 0.8761 0.082 Uiso calc R 1 1 . .
    C C1 0.2028(2) 0.2941(2) 0.46606(19) 0.0313(5) Uani d . 1 1 . .
    C C2 0.2020(2) 0.4156(2) 0.37541(19) 0.0317(5) Uani d . 1 1 . .
    C C3 0.0716(3) 0.4480(2) 0.3073(2) 0.0377(5) Uani d . 1 1 . .
    H H3A 0.0729 0.5299 0.2492 0.045 Uiso calc R 1 1 . .
    C C4 -0.0602(3) 0.3606(2) 0.3242(2) 0.0390(5) Uani d . 1 1 . .
    H H4 -0.1462 0.3816 0.2768 0.047 Uiso calc R 1 1 . .
    C C5 -0.0633(3) 0.2405(2) 0.4132(2) 0.0351(5) Uani d . 1 1 . .
    C C6 0.0654(3) 0.2105(2) 0.4831(2) 0.0343(5) Uani d . 1 1 . .
    H H6 0.0594 0.1312 0.5438 0.041 Uiso calc R 1 1 . .
    C C7 0.3329(3) 0.2528(2) 0.5452(2) 0.0375(5) Uani d . 1 1 . .
    H H7 0.4112 0.3167 0.5493 0.045 Uiso calc R 1 1 . .
    C C8 0.4651(3) -0.0391(2) 0.7500(2) 0.0352(5) Uani d . 1 1 . .
    C C9 0.6023(3) -0.0770(2) 0.8241(2) 0.0349(5) Uani d . 1 1 . .
    C C10 0.6006(3) -0.2070(2) 0.9055(2) 0.0371(5) Uani d . 1 1 . .
    C C11 0.7307(3) -0.2501(2) 0.9763(2) 0.0427(5) Uani d . 1 1 . .
    C C12 0.8620(3) -0.1626(3) 0.9628(2) 0.0536(7) Uani d . 1 1 . .
    H H12 0.9497 -0.1900 1.0086 0.064 Uiso calc R 1 1 . .
    C C13 0.8668(3) -0.0341(3) 0.8822(3) 0.0577(7) Uani d . 1 1 . .
    H H13 0.9573 0.0230 0.8743 0.069 Uiso calc R 1 1 . .
    C C14 0.7382(3) 0.0073(2) 0.8151(2) 0.0470(6) Uani d . 1 1 . .
    H H14 0.7413 0.0937 0.7620 0.056 Uiso calc R 1 1 . .
    C C15 0.7271(4) -0.3903(3) 1.0606(2) 0.0660(8) Uani d . 1 1 . .
    H H15A 0.8153 -0.3978 1.1091 0.099 Uiso calc R 1 1 . .
    H H15B 0.7598 -0.4775 1.0081 0.099 Uiso calc R 1 1 . .
    H H15C 0.6039 -0.3856 1.1187 0.099 Uiso calc R 1 1 . .
    H H3B 0.538(3) 0.152(2) 0.679(2) 0.080 Uiso d D 1 1 . .
loop_
    _atom_site_aniso_label
    _atom_site_aniso_U_11
    _atom_site_aniso_U_22
    _atom_site_aniso_U_33
    _atom_site_aniso_U_12
    _atom_site_aniso_U_13
    _atom_site_aniso_U_23
    N1 0.0418(10) 0.0344(10) 0.0408(11) -0.0144(8) -0.0062(9) -0.0007(8)
    N2 0.0381(9) 0.0390(10) 0.0454(12) -0.0133(8) -0.0227(9) 0.0031(9)
    N3 0.0425(10) 0.0379(10) 0.0477(12) -0.0160(8) -0.0279(9) 0.0080(9)
    O1 0.0478(9) 0.0662(11) 0.0698(13) -0.0300(8) -0.0291(9) 0.0142(9)
    O2 0.0599(10) 0.0369(9) 0.0838(14) -0.0183(8) -0.0116(9) 0.0158(9)
    O3 0.0527(9) 0.0545(10) 0.0658(12) -0.0282(8) -0.0365(8) 0.0104(8)
    O4 0.0516(9) 0.0462(9) 0.0647(11) -0.0263(7) -0.0348(8) 0.0129(8)
    O5 0.0548(10) 0.0532(10) 0.0677(13) -0.0277(8) -0.0289(9) 0.0199(8)
    C1 0.0320(10) 0.0303(11) 0.0356(12) -0.0080(8) -0.0134(9) -0.0050(9)
    C2 0.0308(10) 0.0282(10) 0.0359(12) -0.0093(8) -0.0067(9) -0.0015(9)
    C3 0.0411(12) 0.0344(12) 0.0371(13) -0.0061(9) -0.0130(10) 0.0034(9)
    C4 0.0375(11) 0.0436(13) 0.0406(14) -0.0045(10) -0.0208(10) -0.0004(10)
    C5 0.0333(10) 0.0344(11) 0.0430(14) -0.0104(9) -0.0156(10) -0.0034(10)
    C6 0.0383(11) 0.0307(11) 0.0404(13) -0.0113(9) -0.0192(10) 0.0031(9)
    C7 0.0386(11) 0.0365(12) 0.0460(14) -0.0168(9) -0.0191(10) 0.0017(10)
    C8 0.0330(11) 0.0368(12) 0.0400(13) -0.0095(9) -0.0144(10) -0.0023(10)
    C9 0.0374(11) 0.0325(11) 0.0377(13) -0.0076(9) -0.0141(10) -0.0031(9)
    C10 0.0384(11) 0.0371(12) 0.0369(13) -0.0100(9) -0.0104(10) -0.0028(10)
    C11 0.0476(13) 0.0452(13) 0.0346(13) -0.0012(10) -0.0161(10) -0.0030(10)
    C12 0.0589(14) 0.0553(15) 0.0584(17) -0.0034(12) -0.0385(13) -0.0071(13)
    C13 0.0598(15) 0.0497(15) 0.083(2) -0.0193(12) -0.0432(14) -0.0026(14)
    C14 0.0536(13) 0.0389(13) 0.0619(17) -0.0181(11) -0.0322(12) 0.0045(11)
    C15 0.0682(16) 0.0716(18) 0.0578(18) -0.0093(14) -0.0270(14) 0.0207(14)
_geom_special_details
;
All e.s.d.'s (except the e.s.d. in the dihedral angle between two l.s. planes)
are estimated using the full covariance matrix. The cell e.s.d.'s are taken
into account individually in the estimation of e.s.d.'s in distances, angles
and torsion angles; correlations between e.s.d.'s in cell parameters are only
used when they are defined by crystal symmetry. An approximate (isotropic)
treatment of cell e.s.d.'s is used for estimating e.s.d.'s involving l.s.
planes.
;
loop_
    _geom_bond_atom_site_label_1
    _geom_bond_atom_site_label_2
    _geom_bond_site_symmetry_2
    _geom_bond_distance
    _geom_bond_publ_flag
    N1 O1 . 1.219(2) ?
    N1 O2 . 1.230(2) ?
    N1 C2 . 1.457(2) ?
    N2 C7 . 1.269(2) ?
    N2 N3 . 1.372(2) ?
    N3 C8 . 1.354(3) ?
    N3 H3B . 0.889(10) ?
    O3 C5 . 1.354(2) ?
    O3 H3 . 0.8200 ?
    O4 C8 . 1.240(2) ?
    O5 C10 . 1.344(2) ?
    O5 H5 . 0.8200 ?
    C1 C6 . 1.384(2) ?
    C1 C2 . 1.410(3) ?
    C1 C7 . 1.470(3) ?
    C2 C3 . 1.379(3) ?
    C3 C4 . 1.372(3) ?
    C3 H3A . 0.9300 ?
    C4 C5 . 1.389(3) ?
    C4 H4 . 0.9300 ?
    C5 C6 . 1.382(3) ?
    C6 H6 . 0.9300 ?
    C7 H7 . 0.9300 ?
    C8 C9 . 1.471(3) ?
    C9 C14 . 1.393(3) ?
    C9 C10 . 1.408(3) ?
    C10 C11 . 1.402(3) ?
    C11 C12 . 1.376(3) ?
    C11 C15 . 1.499(3) ?
    C12 C13 . 1.392(3) ?
    C12 H12 . 0.9300 ?
    C13 C14 . 1.363(3) ?
    C13 H13 . 0.9300 ?
    C14 H14 . 0.9300 ?
    C15 H15A . 0.9600 ?
    C15 H15B . 0.9600 ?
    C15 H15C . 0.9600 ?
loop_
    _geom_angle_atom_site_label_1
    _geom_angle_atom_site_label_2
    _geom_angle_atom_site_label_3
    _geom_angle_site_symmetry_1
    _geom_angle_site_symmetry_3
    _geom_angle
    _geom_angle_publ_flag
    O1 N1 O2 . . 122.22(18) ?
    O1 N1 C2 . . 119.73(17) ?
    O2 N1 C2 . . 118.04(18) ?
    C7 N2 N3 . . 116.56(16) ?
    C8 N3 N2 . . 118.53(16) ?
    C8 N3 H3B . . 120.2(16) ?
    N2 N3 H3B . . 121.0(16) ?
    C5 O3 H3 . . 109.5 ?
    C10 O5 H5 . . 109.5 ?
    C6 C1 C2 . . 116.38(17) ?
    C6 C1 C7 . . 118.11(18) ?
    C2 C1 C7 . . 125.49(17) ?
    C3 C2 C1 . . 121.46(17) ?
    C3 C2 N1 . . 116.86(17) ?
    C1 C2 N1 . . 121.67(17) ?
    C4 C3 C2 . . 120.70(19) ?
    C4 C3 H3A . . 119.6 ?
    C2 C3 H3A . . 119.6 ?
    C3 C4 C5 . . 119.12(19) ?
    C3 C4 H4 . . 120.4 ?
    C5 C4 H4 . . 120.4 ?
    O3 C5 C6 . . 116.53(18) ?
    O3 C5 C4 . . 123.56(18) ?
    C6 C5 C4 . . 119.89(18) ?
    C5 C6 C1 . . 122.41(18) ?
    C5 C6 H6 . . 118.8 ?
    C1 C6 H6 . . 118.8 ?
    N2 C7 C1 . . 118.21(18) ?
    N2 C7 H7 . . 120.9 ?
    C1 C7 H7 . . 120.9 ?
    O4 C8 N3 . . 120.40(18) ?
    O4 C8 C9 . . 121.74(19) ?
    N3 C8 C9 . . 117.87(17) ?
    C14 C9 C10 . . 118.08(19) ?
    C14 C9 C8 . . 123.11(19) ?
    C10 C9 C8 . . 118.78(18) ?
    O5 C10 C11 . . 116.37(19) ?
    O5 C10 C9 . . 122.50(18) ?
    C11 C10 C9 . . 121.12(19) ?
    C12 C11 C10 . . 118.0(2) ?
    C12 C11 C15 . . 122.0(2) ?
    C10 C11 C15 . . 119.9(2) ?
    C11 C12 C13 . . 121.7(2) ?
    C11 C12 H12 . . 119.1 ?
    C13 C12 H12 . . 119.1 ?
    C14 C13 C12 . . 119.6(2) ?
    C14 C13 H13 . . 120.2 ?
    C12 C13 H13 . . 120.2 ?
    C13 C14 C9 . . 121.4(2) ?
    C13 C14 H14 . . 119.3 ?
    C9 C14 H14 . . 119.3 ?
    C11 C15 H15A . . 109.5 ?
    C11 C15 H15B . . 109.5 ?
    H15A C15 H15B . . 109.5 ?
    C11 C15 H15C . . 109.5 ?
    H15A C15 H15C . . 109.5 ?
    H15B C15 H15C . . 109.5 ?
loop_
    _geom_hbond_atom_site_label_D
    _geom_hbond_atom_site_label_H
    _geom_hbond_atom_site_label_A
    _geom_hbond_site_symmetry_A
    _geom_hbond_distance_DH
    _geom_hbond_distance_HA
    _geom_hbond_distance_DA
    _geom_hbond_angle_DHA
    O5 H5 O4 . 0.82 1.830 2.552(2) 146
    O3 H3 O4 2_556 0.82 1.97 2.775(2) 168
    N3 H3B O2 2_666 0.89(2) 2.53(2) 3.397(3) 166.7(17)
    C6 H6 O3 2_556 0.93 2.54 3.306(3) 140
    C7 H7 O1 2_666 0.93 2.59 3.464(3) 157
    C14 H14 O2 2_666 0.93 2.44 3.325(3) 159
    C15 H15C O2 1_546 0.96 2.54 3.488(3) 170
