# Supplementary material for: 2-Hy­droxy-N′-(5-hy­droxy-2-nitro­benzyl­idene)-3-methyl­benzohydrazide
Source: Acta Crystallogr Sect E Struct Rep Online. 2012 Feb 4;68(Pt 3):o559. doi: 10.1107/S1600536812002437 (PMC3297290; doi:10.1107/S1600536812002437)
Supplement: Supplementary file 2 [file e-68-0o559-Isup2.hkl]

# 
# h,k,l, Fc-squared, Fo-squared, sigma(Fo-squared) and status flag 
# 
data_I
_shelx_title ' test_0m in P-1' 
_shelx_refln_list_code          4 
_shelx_F_calc_maximum      176.27 
_exptl_crystal_F_000       328.00 
_reflns_d_resolution_high  0.7830 
 
loop_ 
 _symmetry_equiv_pos_as_xyz 
 'x, y, z' 
 '-x, -y, -z' 
 
_cell_length_a     7.6430 
_cell_length_b     9.0550 
_cell_length_c    10.8760 
_cell_angle_alpha  84.865 
_cell_angle_beta   72.732 
_cell_angle_gamma  77.479 
 
_shelx_F_squared_multiplier     1.000 
 
loop_ 
 _refln_index_h 
 _refln_index_k 
 _refln_index_l 
 _refln_F_squared_calc 
 _refln_F_squared_meas 
 _refln_F_squared_sigma 
 _refln_observed_status 
   1   0   0     1489.90     1467.83     12.40 o 
   2   0   0       21.69       22.34      1.45 o 
   3   0   0        0.18       -0.23      0.47 o 
   4   0   0       10.51       10.64      1.28 o 
   5   0   0      130.13      134.49      3.99 o 
   6   0   0       17.24       18.01      3.05 o 
   7   0   0      132.14      146.82      8.39 o 
   8   0   0       27.32       28.68      3.99 o 
   9   0   0        5.35        4.80      6.71 o 
  -8   1   0       10.52       11.53      3.12 o 
  -7   1   0        7.23        4.33      2.26 o 
  -6   1   0        2.16        3.30      3.20 o 
  -5   1   0       27.45       31.26      2.91 o 
  -4   1   0      220.15      205.56      4.35 o 
  -3   1   0       18.76       20.45      1.44 o 
  -2   1   0       17.45       21.19      1.29 o 
  -1   1   0      309.45      294.96      4.20 o 
   0   1   0      148.71      148.90      3.05 o 
   1   1   0     2061.36     1907.92     16.33 o 
   2   1   0       57.08       44.34      1.57 o 
   3   1   0       15.10       12.43      1.16 o 
   4   1   0      152.58      139.29      3.64 o 
   5   1   0      133.08      147.51      4.22 o 
   6   1   0        7.80        6.69      1.62 o 
   7   1   0       98.24       97.96      5.38 o 
   8   1   0        5.86        5.02      3.97 o 
   9   1   0        6.52        2.21      5.34 o 
  -8   2   0       27.03       25.67      4.08 o 
  -7   2   0        1.53        2.82      2.13 o 
  -6   2   0       14.58       14.85      3.05 o 
  -5   2   0       10.16       10.89      2.16 o 
  -4   2   0      170.69      157.78      5.80 o 
  -3   2   0      205.07      202.90      7.63 o 
  -2   2   0       39.13       39.38      2.16 o 
  -1   2   0      353.77      343.87      7.63 o 
   0   2   0        5.43        6.45      1.59 o 
   1   2   0      193.33      192.30      3.87 o 
   2   2   0      374.87      368.65      4.65 o 
   3   2   0     1292.04     1373.50     12.41 o 
   4   2   0      155.58      165.12      4.09 o 
   5   2   0       39.81       38.01      2.42 o 
   6   2   0      179.34      178.15      5.82 o 
   7   2   0        1.75        1.83      2.23 o 
   8   2   0        2.39        3.94      2.42 o 
   9   2   0        0.36       -3.66      3.05 o 
  -8   3   0        0.36        1.64      2.47 o 
  -7   3   0       12.63       11.83      2.78 o 
  -6   3   0       17.71       19.46      3.12 o 
  -5   3   0        0.91       -0.15      1.29 o 
  -4   3   0       46.18       51.16      5.80 o 
  -3   3   0       19.25       20.84      2.14 o 
  -2   3   0       20.74       16.48      1.61 o 
  -1   3   0       46.98       44.55      2.59 o 
   0   3   0      247.50      237.40      3.44 o 
   1   3   0       69.40       76.87      1.95 o 
   2   3   0      253.05      248.18      3.76 o 
   3   3   0      442.85      516.62      6.58 o 
   4   3   0      873.04      947.59     10.60 o 
   5   3   0      190.21      201.25      4.97 o 
   6   3   0       10.76        8.78      1.92 o 
   7   3   0       51.44       54.18      5.35 o 
   8   3   0        2.17        2.39      3.97 o 
   9   3   0        0.04       -3.05      3.36 o 
  -7   4   0        4.75        2.01      2.13 o 
  -6   4   0        1.00        2.69      1.82 o 
  -5   4   0       96.83       99.66      5.07 o 
  -4   4   0        1.06        0.06      1.17 o 
  -3   4   0       63.86       71.50      3.77 o 
  -2   4   0       55.36       53.86      2.91 o 
  -1   4   0       15.09       16.05      1.63 o 
   0   4   0        7.79        8.11      0.98 o 
   1   4   0       37.03       41.15      1.74 o 
   2   4   0      320.12      349.14      6.74 o 
   3   4   0       12.11       15.48      4.42 o 
   4   4   0      301.31      314.06      5.72 o 
   5   4   0        2.67        2.25      1.17 o 
   6   4   0       56.10       54.58      6.25 o 
   7   4   0        0.03       -0.31      2.16 o 
   8   4   0        0.55        0.48      4.12 o 
   9   4   0        0.23        5.80      4.88 o 
  -7   5   0        1.13        2.25      2.34 o 
  -6   5   0        6.99        7.18      2.47 o 
  -5   5   0        0.12        3.05      2.75 o 
  -4   5   0       12.46       17.19      3.36 o 
  -3   5   0        0.53       -0.46      1.08 o 
  -2   5   0       40.24       38.11      5.64 o 
  -1   5   0     1811.34     1800.19     60.87 o 
   0   5   0       30.40       28.93      1.74 o 
   1   5   0       20.31       19.19      1.48 o 
   2   5   0      107.41      110.69      2.94 o 
   3   5   0       10.68       11.17      1.97 o 
   4   5   0        1.26        5.24      3.20 o 
   5   5   0        6.32       11.11      6.25 o 
   6   5   0      277.09      228.92     14.95 o 
   7   5   0       19.62       14.00      3.45 o 
   8   5   0        4.25        7.66      3.12 o 
   9   5   0        1.06       -3.05      3.36 o 
  -6   6   0       14.53       13.10      3.12 o 
  -5   6   0       26.60       12.20      3.97 o 
  -4   6   0       17.18       17.68      2.91 o 
  -3   6   0        0.40       -0.61      1.29 o 
  -2   6   0       33.03       36.22      6.25 o 
  -1   6   0        4.44        3.12      1.39 o 
   0   6   0        1.27        2.54      0.92 o 
   1   6   0       11.66       15.25      1.65 o 
   2   6   0        7.84        5.22      1.80 o 
   3   6   0       59.32       69.63      5.03 o 
   4   6   0       24.90       25.27      3.08 o 
   5   6   0       22.92       21.25      3.22 o 
   6   6   0        1.09       -0.42      3.66 o 
   7   6   0       53.25       52.08      5.12 o 
   8   6   0        0.27        4.85      2.91 o 
  -6   7   0       30.32       31.91      4.42 o 
  -5   7   0        0.19        1.08      2.04 o 
  -4   7   0       23.94       32.30      9.15 o 
  -3   7   0        3.75        4.59      2.13 o 
  -2   7   0        2.89        2.59      1.51 o 
  -1   7   0        3.80        3.05      3.05 o 
   0   7   0        2.70        5.80      2.44 o 
   1   7   0       46.04       40.80     10.22 o 
   2   7   0      463.63      465.22     10.35 o 
   3   7   0      456.02      452.35     10.66 o 
   4   7   0        0.75       -0.20      1.98 o 
   5   7   0       46.83       48.50      4.55 o 
   6   7   0        5.87        3.61      2.47 o 
   7   7   0        0.43        4.06      2.42 o 
   8   7   0        3.85        6.26      5.03 o 
  -5   8   0       51.07       47.62      8.39 o 
  -4   8   0        7.04        3.79      3.66 o 
  -3   8   0       14.70       14.65      2.91 o 
  -2   8   0        9.59        6.41      3.36 o 
  -1   8   0        6.88        7.02      3.36 o 
   0   8   0       64.35       64.07      6.41 o 
   1   8   0       24.90       25.02      4.27 o 
   2   8   0      315.25      338.47     13.88 o 
   3   8   0      641.94      660.58     20.14 o 
   4   8   0      103.58      105.22      5.99 o 
   5   8   0        5.84       10.54      3.66 o 
   6   8   0        4.12        8.37      2.93 o 
   7   8   0        0.02       -0.67      2.08 o 
  -4   9   0        3.99       -0.31      3.66 o 
  -3   9   0        0.06        3.36      3.97 o 
  -2   9   0       10.34        7.32      3.66 o 
  -1   9   0       27.52       28.07      5.19 o 
   0   9   0        2.97        2.75      2.75 o 
   1   9   0       87.71       69.57      7.02 o 
   2   9   0       14.58       18.92      4.58 o 
   3   9   0       76.26       77.10      5.47 o 
   4   9   0        8.92       10.57      3.15 o 
   5   9   0        4.05        5.49      2.54 o 
   6   9   0        7.08        7.30      3.21 o 
   7   9   0        0.72        8.89      3.66 o 
  -2  10   0        0.18        2.44      3.66 o 
  -1  10   0        3.97       -0.31      3.05 o 
   0  10   0        0.66       -1.53      2.75 o 
   1  10   0       29.97       32.34      5.80 o 
   2  10   0        5.85        3.05      3.66 o 
   3  10   0        0.27        1.53      3.05 o 
   4  10   0        3.63        4.27      3.05 o 
   5  10   0       37.60       44.55      7.32 o 
   6  10   0        4.66        8.97      6.41 o 
   0  11   0        0.19        0.61      3.36 o 
   1  11   0        0.12        5.80      3.97 o 
   2  11   0       11.00        9.76      4.27 o 
   3  11   0        0.17        0.61      3.66 o 
   4  11   0       15.70       18.92      4.88 o 
  -4 -11   1        0.99        5.19      3.36 o 
  -3 -11   1        0.00       -0.92      3.05 o 
  -2 -11   1        0.20        0.00      3.36 o 
  -1 -11   1       11.43       21.66      5.80 o 
   0 -11   1        0.09       -1.22      3.05 o 
  -5 -10   1       14.73       24.27      5.95 o 
  -4 -10   1        1.42        2.44      2.54 o 
  -3 -10   1        0.65        0.31      2.44 o 
  -2 -10   1        0.49        0.00      3.05 o 
  -1 -10   1        2.29        3.66      3.05 o 
   0 -10   1       23.11       21.97      5.49 o 
   1 -10   1       44.09       54.01      7.63 o 
   2 -10   1        5.07        5.49      4.27 o 
  -6  -9   1        5.17        5.61      2.99 o 
  -5  -9   1       16.27       22.44      3.95 o 
  -4  -9   1        4.64       -0.37      1.88 o 
  -3  -9   1       28.82       33.65      6.41 o 
  -2  -9   1        2.96        3.36      2.75 o 
  -1  -9   1       27.94       39.36      5.80 o 
   0  -9   1       15.15       15.56      4.27 o 
   1  -9   1       26.65       28.99      5.49 o 
   2  -9   1       31.80       27.16      5.49 o 
   3  -9   1       10.74        8.85      4.27 o 
   4  -9   1        0.65       -0.31      3.66 o 
  -7  -8   1        9.68       10.24      3.37 o 
  -6  -8   1       18.30       15.64      3.65 o 
  -5  -8   1       14.23        8.94      2.63 o 
  -4  -8   1       34.57       34.41      3.95 o 
  -3  -8   1      365.08      363.09     14.04 o 
  -2  -8   1      179.12      176.30      6.99 o 
  -1  -8   1        0.77       -1.53      1.53 o 
   0  -8   1        0.48       -0.61      2.14 o 
   1  -8   1        3.51        2.14      2.44 o 
   2  -8   1        0.33       -0.92      2.14 o 
   3  -8   1        0.38        1.22      2.75 o 
   4  -8   1       59.27       66.67     11.75 o 
   5  -8   1        0.02        4.70      4.58 o 
  -8  -7   1        4.67        9.03      4.58 o 
  -7  -7   1        0.16        4.27      2.71 o 
  -6  -7   1        0.04       -1.37      2.04 o 
  -5  -7   1        1.88       -1.88      1.61 o 
  -4  -7   1       48.40       54.08      4.55 o 
  -3  -7   1       68.38       63.83      4.55 o 
  -2  -7   1     1059.19     1054.36     16.81 o 
  -1  -7   1      157.49      173.26      6.25 o 
   0  -7   1       43.80       41.80      4.88 o 
   1  -7   1       10.00       14.95      3.66 o 
   2  -7   1        0.82        0.68      1.39 o 
   3  -7   1        0.37       -0.46      1.51 o 
   4  -7   1        3.77        6.49      2.34 o 
   5  -7   1      365.46      369.80     15.56 o 
   6  -7   1        0.10        0.92      3.05 o 
  -8  -6   1        6.49        5.26      5.19 o 
  -7  -6   1        2.10        4.65      2.69 o 
  -6  -6   1       35.99       38.08      4.39 o 
  -5  -6   1        0.20        0.47      1.98 o 
  -4  -6   1        2.41        0.04      2.14 o 
  -3  -6   1       71.18       66.14      9.15 o 
  -2  -6   1      137.41      139.72      5.47 o 
  -1  -6   1        3.38        4.58      2.75 o 
   0  -6   1        5.86        5.18      1.13 o 
   1  -6   1      116.25      125.37      5.64 o 
   2  -6   1       80.83       83.77      4.27 o 
   3  -6   1        0.37        0.79      1.68 o 
   4  -6   1       68.13       73.18     11.44 o 
   5  -6   1        0.88        1.53      1.94 o 
   6  -6   1       15.48       13.59      3.12 o 
  -8  -5   1        6.59        4.43      5.03 o 
  -7  -5   1       66.37       66.14      5.60 o 
  -6  -5   1        0.21        1.68      3.20 o 
  -5  -5   1       17.69       16.76      2.93 o 
  -4  -5   1       38.62       38.72      3.52 o 
  -3  -5   1        6.27       10.69      2.13 o 
  -2  -5   1       14.43       15.14      2.20 o 
  -1  -5   1       18.61       17.75      1.22 o 
   0  -5   1      577.22      620.41      7.45 o 
   1  -5   1      636.36      672.89      8.03 o 
   2  -5   1       53.69       57.38      3.34 o 
   3  -5   1        1.08        3.66      1.51 o 
   4  -5   1       26.49       29.91      3.24 o 
   5  -5   1        3.38        5.19      3.05 o 
   6  -5   1        1.56        1.67      2.04 o 
   7  -5   1        1.48        2.14      2.16 o 
  -8  -4   1        0.03       -0.32      2.47 o 
  -7  -4   1       45.96       42.95      4.39 o 
  -6  -4   1       10.52       11.36      2.71 o 
  -5  -4   1        0.67        0.61      2.29 o 
  -4  -4   1       52.18       51.27      2.50 o 
  -3  -4   1        0.37        1.17      0.74 o 
  -2  -4   1      281.02      291.57      6.65 o 
  -1  -4   1      372.47      382.89      4.69 o 
   0  -4   1        0.23       -0.43      0.53 o 
   1  -4   1     1114.15     1180.47     10.86 o 
   2  -4   1       11.68       15.07      2.44 o 
   3  -4   1       21.87       24.55      2.47 o 
   4  -4   1       22.43       23.61      2.69 o 
   5  -4   1       28.49       27.89      3.51 o 
   6  -4   1        0.36        0.61      1.73 o 
   7  -4   1        8.83       15.39      3.12 o 
   8  -4   1        9.70       11.85      3.08 o 
  -9  -3   1        3.00       -5.49      3.66 o 
  -8  -3   1       11.70        8.55      5.64 o 
  -7  -3   1      143.85      147.45      7.01 o 
  -6  -3   1       45.54       45.23      4.80 o 
  -5  -3   1       19.80       18.84      2.05 o 
  -4  -3   1        9.94       10.28      1.49 o 
  -3  -3   1      675.00      693.34     12.61 o 
  -2  -3   1       22.17       18.92      1.01 o 
  -1  -3   1       12.37       17.01      1.61 o 
   0  -3   1     1255.65     1183.71      9.77 o 
   1  -3   1      118.15      130.29      3.16 o 
   2  -3   1      198.77      209.22      5.07 o 
   3  -3   1       51.59       54.31      3.02 o 
   4  -3   1        6.22        4.58      2.14 o 
   5  -3   1        0.13       -0.61      1.29 o 
   6  -3   1        9.84        7.87      2.26 o 
   7  -3   1       11.52       11.87      2.91 o 
   8  -3   1        2.25       -0.38      2.26 o 
  -9  -2   1        0.41        0.00      4.27 o 
  -8  -2   1        8.07        7.32      4.27 o 
  -7  -2   1        4.32        3.96      1.87 o 
  -6  -2   1        7.94        5.74      1.66 o 
  -5  -2   1       93.41       95.99      3.61 o 
  -4  -2   1      158.98      159.81      3.98 o 
  -3  -2   1      770.11      799.13     10.78 o 
  -2  -2   1     2525.69     2406.03     17.54 o 
  -1  -2   1     1566.16     1418.19     18.92 o 
   0  -2   1      107.93      114.13      2.80 o 
   1  -2   1       69.57       65.07      1.62 o 
   2  -2   1      461.31      440.98     10.53 o 
   3  -2   1      416.41      423.96     16.02 o 
   4  -2   1     2069.03     2215.83     24.05 o 
   5  -2   1       15.81       18.00      2.47 o 
   6  -2   1        2.58        2.97      1.69 o 
   7  -2   1        1.02        2.14      1.94 o 
   8  -2   1        0.16        4.36      2.56 o 
  -9  -1   1       15.66       11.99      3.65 o 
  -8  -1   1        3.45        2.56      4.27 o 
  -7  -1   1       84.23       83.09      6.87 o 
  -6  -1   1        0.44        1.00      1.39 o 
  -5  -1   1       38.93       39.99      2.87 o 
  -4  -1   1      127.61      117.45      3.39 o 
  -3  -1   1      265.56      265.89      4.49 o 
  -2  -1   1      892.86      860.87      7.92 o 
  -1  -1   1      360.96      373.09      5.12 o 
   0  -1   1     3279.13     3114.02     24.83 o 
   1  -1   1     2194.86     2115.04     17.58 o 
   2  -1   1      214.14      207.59      4.20 o 
   3  -1   1      140.78      147.44      4.20 o 
   4  -1   1       50.18       51.33      3.02 o 
   5  -1   1       23.50       24.68      2.69 o 
   6  -1   1       23.95       26.98      4.58 o 
   7  -1   1       11.66       10.07      2.80 o 
   8  -1   1        0.68        1.97      2.34 o 
   9  -1   1        7.50        9.87      3.34 o 
  -8   0   1      172.62      173.92     10.68 o 
  -7   0   1       44.62       44.41      4.10 o 
  -6   0   1       37.08       45.38      8.09 o 
  -5   0   1       14.62       15.29      1.76 o 
  -4   0   1       21.48       15.97      2.33 o 
  -3   0   1      369.36      346.27      5.22 o 
  -2   0   1       52.27       55.93      2.75 o 
  -1   0   1        2.54        2.61      0.44 o 
   1   0   1     1523.14     1483.65     24.26 o 
   2   0   1      140.12      135.64      3.12 o 
   3   0   1       58.95       63.05      2.59 o 
   4   0   1       33.64       30.79      2.37 o 
   5   0   1        0.83       -1.43      0.95 o 
   6   0   1       87.65       80.46      7.63 o 
   7   0   1      557.84      608.17     13.16 o 
   8   0   1       36.20       33.37      4.30 o 
   9   0   1        0.92       -0.15      2.37 o 
  -8   1   1      170.14      152.56     10.07 o 
  -7   1   1       95.44      101.33      5.61 o 
  -6   1   1        6.97        7.92      2.26 o 
  -5   1   1        7.51        8.28      1.82 o 
  -4   1   1        3.47        2.21      1.02 o 
  -3   1   1        6.14        5.77      0.93 o 
  -2   1   1      288.88      245.47      3.58 o 
  -1   1   1       91.15       90.68      2.34 o 
   0   1   1      126.39      121.74      3.05 o 
   1   1   1        3.59        2.91      0.43 o 
   2   1   1     2449.71     2339.97     19.13 o 
   3   1   1      382.81      360.43      5.17 o 
   4   1   1        9.94        9.76      1.23 o 
   5   1   1      152.60      143.25      5.18 o 
   6   1   1       13.40       19.69      2.69 o 
   7   1   1      519.00      526.18     12.08 o 
   8   1   1      227.83      222.30      8.41 o 
   9   1   1        9.00       11.71      3.55 o 
  -8   2   1       35.91       43.02      4.96 o 
  -7   2   1       49.17       51.27      6.25 o 
  -6   2   1       19.54       17.99      4.88 o 
  -5   2   1       13.90       15.94      2.44 o 
  -4   2   1       21.36       19.03      2.26 o 
  -3   2   1        0.22        0.50      0.75 o 
  -2   2   1      862.81      834.46     10.55 o 
  -1   2   1     5580.34     5505.88     42.69 o 
   0   2   1       17.17       22.55      1.98 o 
   1   2   1      237.29      245.99      3.77 o 
   2   2   1      373.72      343.92      4.42 o 
   3   2   1      229.89      255.00      6.99 o 
   4   2   1      452.11      505.41      7.25 o 
   5   2   1       21.23       26.84      2.15 o 
   6   2   1      165.61      162.63      5.90 o 
   7   2   1       37.18       41.63      3.99 o 
   8   2   1       67.77       59.94      5.04 o 
   9   2   1       13.30       11.01      5.49 o 
  -8   3   1        0.08        0.37      2.47 o 
  -7   3   1        0.05        0.31      1.94 o 
  -6   3   1        3.06        4.68      2.13 o 
  -5   3   1      242.53      224.71      7.21 o 
  -4   3   1       86.45       82.85      4.10 o 
  -3   3   1      109.90      100.91     11.75 o 
  -2   3   1       14.39       16.41      1.69 o 
  -1   3   1       31.94       34.55      2.04 o 
   0   3   1      461.76      414.15      6.15 o 
   1   3   1     1654.74     1647.76     12.88 o 
   2   3   1       26.34       34.13      1.60 o 
   3   3   1      430.75      437.38      6.08 o 
   4   3   1      210.14      249.87      4.92 o 
   5   3   1        0.31        0.68      1.17 o 
   6   3   1       19.41       15.72      2.05 o 
   7   3   1        0.25        0.88      1.69 o 
   8   3   1       12.49       13.69      3.12 o 
   9   3   1        1.69        3.66      4.58 o 
  -7   4   1        0.19       -1.07      1.94 o 
  -6   4   1        1.33        3.87      2.04 o 
  -5   4   1        0.72        1.30      1.61 o 
  -4   4   1      208.87      203.21      9.76 o 
  -3   4   1        2.60        0.31      1.02 o 
  -2   4   1       84.64       85.07      3.55 o 
  -1   4   1       57.98       53.40      2.59 o 
   0   4   1      170.90      172.28      7.02 o 
   1   4   1       57.12       57.45      6.35 o 
   2   4   1      111.80      127.20      4.52 o 
   3   4   1      387.92      409.81      6.04 o 
   4   4   1       50.15       58.80      2.54 o 
   5   4   1       64.66       73.58      3.23 o 
   6   4   1       40.03       42.74      3.03 o 
   7   4   1       13.95       12.44      3.00 o 
   8   4   1        0.14        3.36      3.05 o 
   9   4   1       11.53       20.75      5.80 o 
  -7   5   1        0.11        2.88      2.47 o 
  -6   5   1        0.50        0.61      1.94 o 
  -5   5   1       28.12       30.30      3.55 o 
  -4   5   1       10.83       12.43      3.05 o 
  -3   5   1       15.77       19.84      2.47 o 
  -2   5   1      397.32      409.20     21.05 o 
  -1   5   1        2.99        2.75      1.29 o 
   0   5   1       22.03       20.52      1.94 o 
   1   5   1        1.10        1.64      0.91 o 
   2   5   1       38.43       40.41      2.02 o 
   3   5   1       39.42       41.57      2.17 o 
   4   5   1      186.27      180.47      4.49 o 
   5   5   1       69.98       76.06      4.73 o 
   6   5   1       52.83       40.92      4.03 o 
   7   5   1       42.89       41.89      6.41 o 
   8   5   1        1.96        1.83      3.36 o 
   9   5   1        0.44       -4.88      3.66 o 
  -6   6   1        1.94        3.66      2.34 o 
  -5   6   1        2.90        2.75      2.75 o 
  -4   6   1        6.54       11.62      4.88 o 
  -3   6   1        1.38        1.71      1.83 o 
  -2   6   1       62.66       59.84      5.34 o 
  -1   6   1      209.06      199.45      6.03 o 
   0   6   1       20.84       22.51      5.03 o 
   1   6   1      171.32      155.85      4.69 o 
   2   6   1      196.50      196.20      4.44 o 
   3   6   1       17.61       16.63      2.47 o 
   4   6   1        2.05        0.84      1.57 o 
   5   6   1       74.38       74.31     13.27 o 
   6   6   1      176.02      172.53      7.38 o 
   7   6   1       70.99       56.93     15.71 o 
   8   6   1       18.14       30.51      6.10 o 
  -5   7   1        9.80        8.54      3.66 o 
  -4   7   1        9.86        9.68      2.69 o 
  -3   7   1       45.88       48.57      4.10 o 
  -2   7   1       99.56      100.45      7.78 o 
  -1   7   1       12.49       15.72      2.37 o 
   0   7   1       57.89       56.79     10.53 o 
   1   7   1      107.06      109.23      7.02 o 
   2   7   1      125.09      115.92      5.16 o 
   3   7   1      161.92      152.19      6.12 o 
   4   7   1        6.50        4.37      2.26 o 
   5   7   1       28.45       26.81      3.65 o 
   6   7   1       11.24       10.90      2.93 o 
   7   7   1        3.99        1.66      2.26 o 
   8   7   1       11.45       15.56      4.88 o 
  -5   8   1        0.89        6.41      3.66 o 
  -4   8   1        6.21        7.23      3.36 o 
  -3   8   1       10.42       14.81      3.12 o 
  -2   8   1        2.51        6.93      2.26 o 
  -1   8   1        4.70        5.95      3.20 o 
   0   8   1       76.52       88.79      6.71 o 
   1   8   1      114.35      117.78      7.63 o 
   2   8   1       32.39       31.43      4.58 o 
   3   8   1       47.08       45.98      4.20 o 
   4   8   1       33.47       30.96      3.81 o 
   5   8   1        0.10        2.05      2.20 o 
   6   8   1        2.10        2.08      2.34 o 
   7   8   1        0.25        0.00      3.05 o 
   8   8   1        3.13        7.02      3.97 o 
  -4   9   1        1.79        5.96      2.78 o 
  -3   9   1        1.22        0.92      3.05 o 
  -2   9   1        0.16       -1.83      2.44 o 
  -1   9   1        0.24        2.44      2.75 o 
   0   9   1        2.83        4.58      3.05 o 
   1   9   1       72.58       81.47      7.63 o 
   2   9   1      588.31      627.02     19.53 o 
   3   9   1       63.82       65.60      6.71 o 
   4   9   1        8.14        8.03      2.86 o 
   5   9   1        9.38        7.24      2.90 o 
   6   9   1        3.55        4.58      3.36 o 
   7   9   1        0.01        0.00      3.05 o 
  -2  10   1        5.05        4.88      3.97 o 
  -1  10   1        3.15        5.19      3.97 o 
   0  10   1        2.83       -0.31      3.05 o 
   1  10   1        1.30        3.05      3.05 o 
   2  10   1        7.95        8.54      3.97 o 
   3  10   1        2.66        1.22      3.05 o 
   4  10   1       18.44       25.02      5.49 o 
   5  10   1        1.86        6.41      3.97 o 
   6  10   1        9.71       18.92      5.49 o 
   0  11   1        6.86        6.10      4.27 o 
   1  11   1        5.83       12.51      4.88 o 
   2  11   1        5.38        3.36      3.36 o 
   3  11   1        8.36       11.90      4.88 o 
   4  11   1       17.65       28.68      6.10 o 
  -3 -11   2       12.75       13.12      4.88 o 
  -2 -11   2        0.04        3.36      3.36 o 
  -1 -11   2       12.00       14.95      4.27 o 
   0 -11   2        1.20        0.31      2.75 o 
  -5 -10   2        0.33       -0.09      3.05 o 
  -4 -10   2        2.33        7.18      3.21 o 
  -3 -10   2       15.61       16.10      3.52 o 
  -2 -10   2       20.27       29.29      5.80 o 
  -1 -10   2        3.57        1.22      3.05 o 
   0 -10   2        0.50        2.14      3.05 o 
   1 -10   2       16.04       11.59      4.88 o 
   2 -10   2       10.00       10.68      4.88 o 
  -6  -9   2       43.67       49.56      5.56 o 
  -5  -9   2        0.13        1.79      3.20 o 
  -4  -9   2       29.59       31.50      4.47 o 
  -3  -9   2       18.02       26.53      3.87 o 
  -2  -9   2        8.91       10.77      2.93 o 
  -1  -9   2        0.57        2.14      2.75 o 
   0  -9   2       21.16       26.85      5.19 o 
   1  -9   2        8.00       12.20      4.27 o 
   2  -9   2       46.48       49.73      6.71 o 
   3  -9   2       17.07        9.46      4.88 o 
   4  -9   2        0.01       -1.53      3.66 o 
  -7  -8   2        8.10       14.52      3.88 o 
  -6  -8   2       10.79       16.66      3.81 o 
  -5  -8   2       33.53       41.74     10.22 o 
  -4  -8   2       60.86       60.43     13.58 o 
  -3  -8   2       12.28       12.83      2.99 o 
  -2  -8   2      242.12      249.84      8.41 o 
  -1  -8   2       59.19       48.46      4.42 o 
   0  -8   2       31.95       27.46      4.88 o 
   1  -8   2        7.58        4.58      3.05 o 
   2  -8   2        4.56        2.44      2.75 o 
   3  -8   2        0.05        4.27      3.36 o 
   4  -8   2       29.63       23.49      5.80 o 
   5  -8   2       45.97       55.71      5.38 o 
  -7  -7   2        7.15        5.71      2.93 o 
  -6  -7   2        1.09       -3.39      2.59 o 
  -5  -7   2       54.38       64.73      5.28 o 
  -4  -7   2      168.71      167.03      7.17 o 
  -3  -7   2      359.31      359.76     18.15 o 
  -2  -7   2      145.33      156.22      8.54 o 
  -1  -7   2      112.96      116.12      5.28 o 
   0  -7   2       29.85       26.55      4.27 o 
   1  -7   2       21.94       18.31      3.66 o 
   2  -7   2        2.19        0.61      2.14 o 
   3  -7   2       29.17       25.63      5.03 o 
   4  -7   2      112.46      119.06      7.63 o 
   5  -7   2       59.01       48.43      4.73 o 
   6  -7   2       13.56        5.19      3.97 o 
  -8  -6   2        4.54        9.93      5.80 o 
  -7  -6   2        4.91        6.94      3.08 o 
  -6  -6   2       52.05       56.02     11.75 o 
  -5  -6   2        0.16        0.40      1.88 o 
  -4  -6   2      137.38      138.16      6.56 o 
  -3  -6   2      859.48      840.31     14.68 o 
  -2  -6   2      182.53      171.60      6.21 o 
  -1  -6   2        0.09        0.38      1.37 o 
   0  -6   2        5.64        5.32      3.36 o 
   1  -6   2        6.89        5.37      1.39 o 
   2  -6   2        4.24        6.97      3.05 o 
   3  -6   2       13.99       13.47      2.34 o 
   4  -6   2        0.12        2.85      1.82 o 
   5  -6   2      169.12      186.12     10.68 o 
   6  -6   2       16.93       18.84      4.73 o 
   7  -6   2       10.53       10.12      3.08 o 
  -8  -5   2        7.47        3.66      4.27 o 
  -7  -5   2        0.14        1.35      2.26 o 
  -6  -5   2        5.07        4.91      2.75 o 
  -5  -5   2       40.48       42.63      4.10 o 
  -4  -5   2       23.27       24.93      4.27 o 
  -3  -5   2      355.58      348.76      8.64 o 
  -2  -5   2        1.24        1.69      1.29 o 
  -1  -5   2        7.37        2.92      1.53 o 
   0  -5   2        7.69        7.92      0.97 o 
   1  -5   2        3.53        3.76      0.96 o 
   2  -5   2        0.83        0.61      0.86 o 
   3  -5   2       30.14       32.81      3.20 o 
   4  -5   2      252.21      247.61     12.36 o 
   5  -5   2       31.63       28.84      4.58 o 
   6  -5   2       17.01       14.00      3.02 o 
   7  -5   2       19.64       18.09      3.43 o 
  -8  -4   2       12.87       13.06      4.73 o 
  -7  -4   2      161.07      156.18      7.54 o 
  -6  -4   2        0.37        2.57      2.20 o 
  -5  -4   2       17.15       19.41      2.99 o 
  -4  -4   2       81.24       87.38      6.87 o 
  -3  -4   2        7.42        7.08      1.75 o 
  -2  -4   2      131.84      129.05      4.60 o 
  -1  -4   2      328.80      312.68     11.59 o 
   0  -4   2     2228.62     2412.66     18.17 o 
   1  -4   2      165.08      166.72      3.47 o 
   2  -4   2       90.03       91.97      2.58 o 
   3  -4   2        0.93        1.44      1.17 o 
   4  -4   2        0.18        2.01      1.68 o 
   5  -4   2       41.06       57.36      6.10 o 
   6  -4   2        9.54       12.70      2.69 o 
   7  -4   2        2.15        3.63      2.34 o 
   8  -4   2       50.30       41.19      7.02 o 
  -8  -3   2        0.68        2.87      2.69 o 
  -7  -3   2        7.34        7.06      2.93 o 
  -6  -3   2       14.82       15.43      3.08 o 
  -5  -3   2       28.56       29.04      2.35 o 
  -4  -3   2       55.06       51.44      3.26 o 
  -3  -3   2      395.02      392.60      5.68 o 
  -2  -3   2      275.44      282.98      6.21 o 
  -1  -3   2      200.44      207.40      4.91 o 
   0  -3   2      595.80      604.65      6.21 o 
   1  -3   2       20.06       24.52      1.34 o 
   2  -3   2       23.59       22.97      1.39 o 
   3  -3   2       19.85       16.36      1.94 o 
   4  -3   2      202.76      213.79      6.71 o 
   5  -3   2        6.45        3.18      2.59 o 
   6  -3   2        1.42       -1.07      1.51 o 
   7  -3   2        3.10        5.80      2.26 o 
   8  -3   2        0.04        0.00      2.04 o 
  -8  -2   2       24.50       33.56      6.41 o 
  -7  -2   2        0.70        0.91      1.72 o 
  -6  -2   2       39.05       40.84      3.01 o 
  -5  -2   2      125.58      129.60      4.18 o 
  -4  -2   2      443.33      504.03      7.47 o 
  -3  -2   2      272.65      262.31      4.65 o 
  -2  -2   2      122.53      123.94      2.61 o 
  -1  -2   2        2.10        1.87      0.73 o 
   0  -2   2      945.99      862.12      7.35 o 
   1  -2   2        4.54        3.14      0.65 o 
   2  -2   2        8.36        7.95      1.53 o 
   3  -2   2      411.09      402.53      7.55 o 
   4  -2   2       24.68       23.80      2.37 o 
   5  -2   2        8.67        8.65      1.83 o 
   6  -2   2       38.19       39.98      3.67 o 
   7  -2   2        5.76        7.48      2.37 o 
   8  -2   2        2.39        2.28      2.26 o 
  -8  -1   2        2.21        4.61      2.71 o 
  -7  -1   2       27.91       24.62      3.43 o 
  -6  -1   2        7.66        7.97      1.87 o 
  -5  -1   2       37.62       33.39      2.57 o 
  -4  -1   2      764.82      782.60     12.79 o 
  -3  -1   2      324.07      330.56      5.25 o 
  -2  -1   2        2.88        1.03      0.57 o 
  -1  -1   2       52.35       47.22      2.00 o 
   0  -1   2       38.47       34.53      1.28 o 
   1  -1   2      708.54      677.40      7.44 o 
   2  -1   2       53.40       47.51      2.16 o 
   3  -1   2       46.93       40.56      2.37 o 
   4  -1   2       23.55       19.63      3.97 o 
   5  -1   2       96.55      100.78      4.42 o 
   6  -1   2       70.18       74.75      6.41 o 
   7  -1   2        1.30        2.14      1.94 o 
   8  -1   2       13.15        7.49      2.78 o 
   9  -1   2        0.90        2.22      4.73 o 
  -8   0   2        6.61        5.68      3.05 o 
  -7   0   2       12.52        9.90      2.56 o 
  -6   0   2        3.27        2.59      1.69 o 
  -5   0   2        6.06        4.53      1.42 o 
  -4   0   2       14.42       13.07      1.64 o 
  -3   0   2       15.20       17.42      1.46 o 
  -2   0   2      183.22      193.05      3.39 o 
  -1   0   2     2079.61     1973.53     14.01 o 
   0   0   2       73.77       72.62      2.75 o 
   1   0   2      201.42      190.39      4.58 o 
   2   0   2      728.15      658.41      7.97 o 
   3   0   2     1429.17     1491.42     15.85 o 
   4   0   2        8.39        4.86      1.53 o 
   5   0   2       57.20       52.56      8.39 o 
   6   0   2        0.89        0.94      1.61 o 
   7   0   2        9.32        6.66      2.34 o 
   8   0   2       39.93       31.96      4.08 o 
   9   0   2        1.98        0.68      2.69 o 
  -8   1   2       47.96       48.23      5.07 o 
  -7   1   2        9.81       17.30      8.24 o 
  -6   1   2        5.85        8.20      3.36 o 
  -5   1   2        5.48        6.64      1.98 o 
  -4   1   2       80.18       84.27      3.05 o 
  -3   1   2       12.33       11.59      1.26 o 
  -2   1   2      601.00      584.29      6.49 o 
  -1   1   2    31071.29    29822.66    683.77 o 
   0   1   2      489.31      496.73      8.85 o 
   1   1   2      464.18      460.44      5.20 o 
   2   1   2      217.43      210.35      5.80 o 
   3   1   2       58.90       59.69      2.75 o 
   4   1   2      225.38      214.42      5.50 o 
   5   1   2       86.80       84.84      3.88 o 
   6   1   2        6.10        5.08      1.83 o 
   7   1   2      122.25      124.67     10.22 o 
   8   1   2       25.98       27.29      3.87 o 
   9   1   2       18.88       21.36      4.08 o 
  -8   2   2        6.20        7.92      3.12 o 
  -7   2   2        6.94        8.75      2.78 o 
  -6   2   2        0.98       -0.55      1.69 o 
  -5   2   2        0.31        1.68      1.51 o 
  -4   2   2       10.05       13.03      2.04 o 
  -3   2   2       63.31       56.47      2.18 o 
  -2   2   2       36.85       35.31      1.83 o 
  -1   2   2      106.33      102.31      2.86 o 
   0   2   2    12144.74    10904.52    115.49 o 
   1   2   2     1253.62     1192.44     11.50 o 
   2   2   2      299.69      252.33      6.41 o 
   3   2   2      112.99      117.02      4.27 o 
   4   2   2       26.76       20.88      2.04 o 
   5   2   2       63.79       55.39      3.34 o 
   6   2   2      121.27      135.09      7.17 o 
   7   2   2      178.61      191.01     15.87 o 
   8   2   2       13.41        3.77      5.49 o 
   9   2   2       30.24       34.91     10.53 o 
  -7   3   2        4.76        8.98      3.00 o 
  -6   3   2        0.04        0.68      2.14 o 
  -5   3   2        7.27        5.49      1.94 o 
  -4   3   2      160.31      168.53      5.69 o 
  -3   3   2        3.10        2.44      1.83 o 
  -2   3   2        1.55        1.34      0.66 o 
  -1   3   2      579.13      543.84      8.04 o 
   0   3   2       49.45       60.18      2.34 o 
   1   3   2       41.54       37.32      3.81 o 
   2   3   2        0.25        0.31      0.65 o 
   3   3   2      172.08      173.00      6.41 o 
   4   3   2       46.41       44.09      2.69 o 
   5   3   2       17.39       19.07      2.75 o 
   6   3   2       77.63       74.24      8.09 o 
   7   3   2       29.27       28.28      3.51 o 
   8   3   2       22.89       32.15      3.88 o 
   9   3   2       28.40       26.05      6.41 o 
  -7   4   2        0.03       -1.45      2.13 o 
  -6   4   2        2.56        2.73      1.97 o 
  -5   4   2       20.27       17.31      2.91 o 
  -4   4   2       18.44       22.39      4.88 o 
  -3   4   2       25.12       30.53      4.73 o 
  -2   4   2        2.69        3.64      1.24 o 
  -1   4   2       22.80       24.40      2.13 o 
   0   4   2       54.73       50.12      2.47 o 
   1   4   2        9.13        9.79      1.53 o 
   2   4   2      471.59      507.97      7.76 o 
   3   4   2     3379.23     3667.25     60.26 o 
   4   4   2      336.22      347.53     10.68 o 
   5   4   2        4.33        4.19      1.61 o 
   6   4   2       19.74       19.61      2.56 o 
   7   4   2       15.99       14.72      2.78 o 
   8   4   2       22.65       24.41      5.49 o 
   9   4   2       13.29       22.27      5.80 o 
  -6   5   2        5.77        4.27      2.37 o 
  -5   5   2        6.04        5.17      2.04 o 
  -4   5   2       25.79       41.50      5.49 o 
  -3   5   2        0.17       -0.41      1.24 o 
  -2   5   2       40.35       48.66      4.58 o 
  -1   5   2        0.68        0.79      1.02 o 
   0   5   2       76.52       70.49      3.24 o 
   1   5   2        2.84        4.54      2.90 o 
   2   5   2      112.76      127.99      4.42 o 
   3   5   2      321.94      350.91      6.99 o 
   4   5   2       40.17       33.21      2.56 o 
   5   5   2      105.07       79.94      6.41 o 
   6   5   2        3.84        1.20      1.61 o 
   7   5   2       49.99       51.87      6.71 o 
   8   5   2        1.61        1.22      2.75 o 
   9   5   2       20.69       27.46      6.71 o 
  -6   6   2        0.01        2.69      2.34 o 
  -5   6   2       35.05       33.58      3.99 o 
  -4   6   2        5.11        5.19      2.16 o 
  -3   6   2        8.48        8.56      2.13 o 
  -2   6   2      313.40      300.08      7.87 o 
  -1   6   2        6.34        6.90      1.69 o 
   0   6   2        8.86       10.93      2.14 o 
   1   6   2       26.02       25.50      2.37 o 
   2   6   2      110.43      116.24      6.10 o 
   3   6   2        0.13       -0.10      0.95 o 
   4   6   2        7.50        5.19      2.44 o 
   5   6   2       86.33       70.48      6.10 o 
   6   6   2       32.48       24.71      4.88 o 
   7   6   2        7.64        7.93      3.97 o 
   8   6   2       27.92       33.56      6.41 o 
   9   6   2       23.63       21.36      5.80 o 
  -5   7   2        4.46        5.27      2.47 o 
  -4   7   2        2.43        4.84      2.13 o 
  -3   7   2       10.85       18.78      3.02 o 
  -2   7   2        2.91        3.97      1.94 o 
  -1   7   2       95.77       95.50      6.41 o 
   0   7   2       50.28       50.39      3.66 o 
   1   7   2       85.60       85.43      3.99 o 
   2   7   2       17.82       18.92      3.36 o 
   3   7   2        0.46        2.14      1.83 o 
   4   7   2       41.08       36.31      4.88 o 
   5   7   2        5.13        5.19      3.05 o 
   6   7   2      218.77      160.19      9.76 o 
   7   7   2        9.36        9.46      3.97 o 
   8   7   2        6.76        9.76      4.27 o 
  -4   8   2        0.07        0.19      2.26 o 
  -3   8   2        0.99        2.79      2.20 o 
  -2   8   2        0.01       -0.69      1.61 o 
  -1   8   2        0.02        1.37      1.73 o 
   0   8   2        3.52        4.34      1.82 o 
   1   8   2       66.74       53.09      5.49 o 
   2   8   2      138.64      154.08      8.54 o 
   3   8   2        0.25        1.22      2.14 o 
   4   8   2        5.53        0.00      2.14 o 
   5   8   2        7.00        5.80      3.05 o 
   6   8   2        0.81        1.22      2.75 o 
   7   8   2        2.11        1.53      3.36 o 
   8   8   2        0.00       -2.14      2.44 o 
  -3   9   2        0.00        1.98      3.51 o 
  -2   9   2        0.64        2.29      1.94 o 
  -1   9   2       13.94       20.14      4.58 o 
   0   9   2        6.47        5.19      3.05 o 
   1   9   2      110.27      107.71      7.93 o 
   2   9   2      793.31      841.52     22.27 o 
   3   9   2        6.14        9.76      3.97 o 
   4   9   2        2.15        2.14      2.75 o 
   5   9   2        0.18       -3.20      2.14 o 
   6   9   2        0.03       -2.75      2.44 o 
   7   9   2        9.34        9.46      4.58 o 
  -2  10   2        5.18       -0.92      3.36 o 
  -1  10   2        2.12        6.10      3.97 o 
   0  10   2        9.78        9.15      3.66 o 
   1  10   2       14.91       18.61      4.88 o 
   2  10   2       79.70       75.36      7.63 o 
   3  10   2       18.17       22.58      5.19 o 
   4  10   2       15.73       20.44      4.88 o 
   5  10   2        2.47        8.24      3.97 o 
   6  10   2        2.23        0.31      3.36 o 
   0  11   2       23.06       27.46      6.10 o 
   1  11   2       28.72       25.32      5.49 o 
   2  11   2        1.13        3.05      3.66 o 
   3  11   2        2.42        2.14      3.36 o 
   4  11   2       10.30       14.95      4.88 o 
  -1 -11   3        0.10        0.00      2.44 o 
  -4 -10   3        1.52        0.79      2.54 o 
  -3 -10   3        0.00        2.70      2.59 o 
  -2 -10   3        9.76       10.98      4.58 o 
  -1 -10   3        0.00        0.31      2.75 o 
   0 -10   3       23.37       15.26      4.58 o 
   1 -10   3        0.06       -1.22      2.44 o 
   2 -10   3        6.96        7.32      3.66 o 
  -5  -9   3        6.14        5.60      2.99 o 
  -4  -9   3        3.68        2.44      2.59 o 
  -3  -9   3       13.08       21.20      4.27 o 
  -2  -9   3        9.29        9.40      4.27 o 
  -1  -9   3       33.88       30.82      5.49 o 
   0  -9   3       18.79       14.95      4.27 o 
   1  -9   3       14.25       10.68      3.97 o 
   2  -9   3       13.63       13.43      4.27 o 
   3  -9   3        3.14        4.27      3.66 o 
   4  -9   3        0.03        1.83      3.05 o 
  -6  -8   3        1.23        1.20      2.71 o 
  -5  -8   3       16.10       14.41      3.50 o 
  -4  -8   3       69.84       67.92      5.42 o 
  -3  -8   3        4.46        5.85      2.64 o 
  -2  -8   3       45.45       44.70      7.17 o 
  -1  -8   3       56.84       53.30      4.60 o 
   0  -8   3       26.27       26.55      4.58 o 
   1  -8   3      140.37      147.98      9.46 o 
   2  -8   3       23.83       26.85      5.19 o 
   3  -8   3        1.18       -1.83      2.75 o 
   4  -8   3        3.06        0.31      2.75 o 
   5  -8   3        3.37        3.36      3.66 o 
  -7  -7   3        4.71        4.84      3.20 o 
  -6  -7   3        5.28        4.96      2.71 o 
  -5  -7   3        0.14        0.77      2.42 o 
  -4  -7   3       63.31       53.83      6.87 o 
  -3  -7   3       41.43       36.58      3.97 o 
  -2  -7   3        5.72        2.98      2.90 o 
  -1  -7   3        0.15        1.96      1.69 o 
   0  -7   3        5.68        5.45      5.80 o 
   1  -7   3       15.19        6.41      3.05 o 
   2  -7   3        1.70        1.83      2.14 o 
   3  -7   3       30.30       25.94      4.88 o 
   4  -7   3       22.18       16.93      3.08 o 
   5  -7   3        2.37        2.51      2.26 o 
   6  -7   3        1.99        3.97      3.66 o 
  -7  -6   3        0.03       -1.79      4.73 o 
  -6  -6   3        0.00       -1.28      2.03 o 
  -5  -6   3        3.12        5.84      2.31 o 
  -4  -6   3       82.30       93.01      5.50 o 
  -3  -6   3     1716.60     1678.27     22.85 o 
  -2  -6   3        8.07        9.94      2.20 o 
  -1  -6   3       32.14       32.86      5.64 o 
   0  -6   3        3.74        3.14      1.46 o 
   1  -6   3        4.37        3.36      1.83 o 
   2  -6   3       20.15       23.30      2.47 o 
   3  -6   3       32.67       29.71      3.12 o 
   4  -6   3      766.83      835.41     17.09 o 
   5  -6   3        2.27       -1.51      1.98 o 
   6  -6   3        2.41        7.32      3.97 o 
   7  -6   3        2.90        7.03      4.12 o 
  -8  -5   3        0.10        1.15      3.08 o 
  -7  -5   3        3.12        0.46      3.97 o 
  -6  -5   3        1.39       -1.16      1.88 o 
  -5  -5   3        4.28        6.00      2.48 o 
  -4  -5   3      125.15      126.62      5.94 o 
  -3  -5   3       98.15       96.22      4.69 o 
  -2  -5   3        5.96        4.84      1.98 o 
  -1  -5   3       10.51       12.18      2.04 o 
   0  -5   3        2.48        1.14      1.17 o 
   1  -5   3       53.85       58.04      2.38 o 
   2  -5   3        6.76        7.50      1.61 o 
   3  -5   3       49.60       58.18      3.77 o 
   4  -5   3       44.41       47.00      3.87 o 
   5  -5   3      180.60      170.64     13.73 o 
   6  -5   3        5.10        5.16      2.26 o 
   7  -5   3        3.35        8.31      4.58 o 
  -8  -4   3       19.17       16.67      4.08 o 
  -7  -4   3        0.25        0.05      2.64 o 
  -6  -4   3        2.46        3.52      2.42 o 
  -5  -4   3       14.79       14.14      2.77 o 
  -4  -4   3       24.93       24.61      2.93 o 
  -3  -4   3       89.69       80.31      6.25 o 
  -2  -4   3       55.57       52.19      3.22 o 
  -1  -4   3      285.04      307.54      6.95 o 
   0  -4   3      454.37      509.91      5.99 o 
   1  -4   3      671.73      703.37      8.07 o 
   2  -4   3       14.63       14.33      1.39 o 
   3  -4   3       72.51       73.59      4.88 o 
   4  -4   3       55.25       49.30      5.95 o 
   5  -4   3        0.14        3.66      2.44 o 
   6  -4   3        2.13        0.49      1.83 o 
   7  -4   3        1.37        3.05      2.44 o 
   8  -4   3        2.13       -0.78      2.90 o 
  -8  -3   3        0.50       -4.27      3.36 o 
  -7  -3   3        1.96        3.61      2.78 o 
  -6  -3   3        0.99        1.70      2.20 o 
  -5  -3   3        0.44       -1.24      1.75 o 
  -4  -3   3        5.14        3.21      1.75 o 
  -3  -3   3       76.17       73.16      3.18 o 
  -2  -3   3       21.82       22.92      1.79 o 
  -1  -3   3       78.25       77.45      3.30 o 
   0  -3   3     1572.77     1656.35     13.18 o 
   1  -3   3      591.14      608.80      6.99 o 
   2  -3   3      333.46      324.77      6.46 o 
   3  -3   3        4.08        4.95      1.39 o 
   4  -3   3       11.16       12.48      2.04 o 
   5  -3   3       37.40       37.43      3.45 o 
   6  -3   3        0.23        0.04      1.46 o 
   7  -3   3       20.10       18.31      4.12 o 
   8  -3   3       31.44       28.65      4.30 o 
  -8  -2   3       38.92       39.67      6.71 o 
  -7  -2   3        2.32        5.70      4.58 o 
  -6  -2   3        0.53       -2.48      1.75 o 
  -5  -2   3       14.98       16.93      2.02 o 
  -4  -2   3       30.43       32.87      2.23 o 
  -3  -2   3        1.83        1.33      0.78 o 
  -2  -2   3       46.56       52.97      1.90 o 
  -1  -2   3      103.43      100.67      2.24 o 
   0  -2   3      103.38       95.16      2.09 o 
   1  -2   3      710.74      769.89     12.66 o 
   2  -2   3       52.47       56.31      2.59 o 
   3  -2   3      552.59      608.60      9.71 o 
   4  -2   3        4.83        3.97      1.83 o 
   5  -2   3        2.81        0.31      1.68 o 
   6  -2   3        1.65        1.22      1.51 o 
   7  -2   3       32.40       40.11      4.20 o 
   8  -2   3        4.14        6.10      2.59 o 
   9  -2   3        1.57        3.97      2.80 o 
  -8  -1   3        0.21       -2.44      3.36 o 
  -7  -1   3        7.58        3.15      2.26 o 
  -6  -1   3        7.46        6.86      1.98 o 
  -5  -1   3       61.06       58.13      4.93 o 
  -4  -1   3      252.75      272.05      5.54 o 
  -3  -1   3       66.58       62.17      2.43 o 
  -2  -1   3       23.28       22.96      1.42 o 
  -1  -1   3       89.74       95.98      2.21 o 
   0  -1   3      409.74      412.98      5.07 o 
   1  -1   3       18.81       22.06      2.29 o 
   2  -1   3      618.96      612.57     11.29 o 
   3  -1   3     3807.73     4150.75     35.80 o 
   4  -1   3       21.61       16.28      2.04 o 
   5  -1   3       17.64       21.82      2.59 o 
   6  -1   3        0.14        0.09      1.53 o 
   7  -1   3       17.16       23.86      3.43 o 
   8  -1   3        4.31        4.12      2.37 o 
   9  -1   3        0.03       -0.03      2.34 o 
  -8   0   3        2.59        1.53      3.05 o 
  -7   0   3        9.48       12.98      2.91 o 
  -6   0   3       18.75       21.53      3.12 o 
  -5   0   3      174.46      179.03      5.04 o 
  -4   0   3       35.17       38.02      2.38 o 
  -3   0   3      113.53      110.03      3.16 o 
  -2   0   3       26.59       25.51      1.48 o 
  -1   0   3      336.42      279.32      3.80 o 
   0   0   3     1231.03     1195.76     16.78 o 
   1   0   3       22.59       22.84      2.14 o 
   2   0   3       66.70       68.85      2.34 o 
   3   0   3      172.40      183.06      4.52 o 
   4   0   3      793.31      887.98     12.49 o 
   5   0   3      151.20      159.64      7.63 o 
   6   0   3       29.14       29.47      3.21 o 
   7   0   3        5.43        2.57      1.82 o 
   8   0   3        1.78        3.61      2.75 o 
   9   0   3        6.49        6.10      2.86 o 
  -8   1   3        5.02        4.54      5.03 o 
  -7   1   3        4.91        4.50      2.56 o 
  -6   1   3       19.73       20.53      3.08 o 
  -5   1   3        4.63        4.33      1.82 o 
  -4   1   3       99.05       91.65      3.29 o 
  -3   1   3      197.85      206.42      4.32 o 
  -2   1   3        5.60        6.63      1.24 o 
  -1   1   3       96.64       92.41      2.54 o 
   0   1   3     6531.29     6485.91     71.09 o 
   1   1   3      209.74      214.50      6.10 o 
   2   1   3        5.15        3.87      0.73 o 
   3   1   3      301.54      316.90      6.56 o 
   4   1   3       65.13       65.29      8.85 o 
   5   1   3        0.01        0.94      1.17 o 
   6   1   3      441.70      453.53     13.12 o 
   7   1   3       71.40       65.57     10.37 o 
   8   1   3        2.17       -0.24      2.04 o 
   9   1   3        3.16       -0.39      2.59 o 
  -7   2   3        0.20        2.11      2.34 o 
  -6   2   3        9.02        6.49      2.44 o 
  -5   2   3        4.14        2.23      1.69 o 
  -4   2   3        2.21        1.55      1.39 o 
  -3   2   3       85.68       72.36      2.68 o 
  -2   2   3       59.88       54.67      2.07 o 
  -1   2   3      177.68      178.67      5.34 o 
   0   2   3      633.87      636.51     14.49 o 
   1   2   3     3090.15     3054.54     33.56 o 
   2   2   3      549.22      522.87      7.08 o 
   3   2   3       24.08       26.16      1.82 o 
   4   2   3        1.90        0.46      0.86 o 
   5   2   3       42.88       43.80      3.12 o 
   6   2   3      801.96      782.21     13.48 o 
   7   2   3     1352.80     1349.09     20.06 o 
   8   2   3       16.95       15.51      3.24 o 
   9   2   3        1.43        3.36      4.58 o 
  -7   3   3       21.18       21.21      3.73 o 
  -6   3   3        9.10        6.58      2.47 o 
  -5   3   3        2.46        1.79      1.61 o 
  -4   3   3       13.27       16.89      2.34 o 
  -3   3   3       82.81       79.97      3.73 o 
  -2   3   3      764.21      771.59     11.85 o 
  -1   3   3       51.94       50.75      2.48 o 
   0   3   3       20.60       19.41      1.52 o 
   1   3   3        0.40       -0.67      0.51 o 
   2   3   3      268.38      281.84      5.38 o 
   3   3   3      473.27      504.15     13.88 o 
   4   3   3       79.71       82.39      3.45 o 
   5   3   3       10.37        9.74      1.82 o 
   6   3   3      275.38      272.45     10.22 o 
   7   3   3      281.04      280.92      8.52 o 
   8   3   3       15.94       17.47      3.81 o 
   9   3   3        2.29        1.75      2.64 o 
  -7   4   3        0.55        0.00      2.75 o 
  -6   4   3       21.44       16.78      3.15 o 
  -5   4   3       17.90       17.56      2.78 o 
  -4   4   3        3.22        2.86      2.59 o 
  -3   4   3       48.25       51.87      5.49 o 
  -2   4   3       24.02       28.56      2.48 o 
  -1   4   3      102.34      120.31      4.10 o 
   0   4   3       98.24      101.17      3.52 o 
   1   4   3        6.97        5.94      1.53 o 
   2   4   3      271.69      276.38      5.71 o 
   3   4   3       29.70       39.46      2.47 o 
   4   4   3        6.00       14.62      1.94 o 
   5   4   3       69.93       64.54      8.24 o 
   6   4   3      109.97      117.12      5.16 o 
   7   4   3       28.92       32.12      3.55 o 
   8   4   3        0.94        3.72      2.34 o 
   9   4   3       12.54       10.37      4.88 o 
  -6   5   3        0.23        1.53      2.75 o 
  -5   5   3       80.06       64.99     11.59 o 
  -4   5   3        0.56        1.97      1.61 o 
  -3   5   3        8.29        9.87      2.20 o 
  -2   5   3       12.35        8.59      2.90 o 
  -1   5   3       20.81       19.18      3.66 o 
   0   5   3       93.61       91.62      3.73 o 
   1   5   3       56.76       47.81      4.88 o 
   2   5   3      238.06      239.47      5.71 o 
   3   5   3      236.19      259.57      6.15 o 
   4   5   3        0.37        0.31      1.08 o 
   5   5   3        6.12       11.19      1.91 o 
   6   5   3       32.94       31.12      4.88 o 
   7   5   3        9.54        5.05      2.34 o 
   8   5   3       30.05       22.88      5.49 o 
   9   5   3        4.51       11.59      5.19 o 
  -6   6   3        6.22        4.88      3.66 o 
  -5   6   3        8.37       11.67      3.00 o 
  -4   6   3        0.03        1.83      2.75 o 
  -3   6   3       32.61       31.48      3.30 o 
  -2   6   3       10.90       10.71      2.16 o 
  -1   6   3       91.83      103.44      4.60 o 
   0   6   3        4.16        3.36      1.53 o 
   1   6   3        0.18        0.47      1.17 o 
   2   6   3      183.39      193.48      5.61 o 
   3   6   3       80.99       72.57      3.55 o 
   4   6   3       18.38       17.36      2.26 o 
   5   6   3        8.42        5.02      1.69 o 
   6   6   3       45.19       41.50      5.49 o 
   7   6   3        2.74        2.14      3.05 o 
   8   6   3        0.00        2.44      3.66 o 
   9   6   3        4.89       13.12      5.19 o 
  -5   7   3        0.00        2.75      3.05 o 
  -4   7   3        0.73        5.49      3.36 o 
  -3   7   3        5.81       10.04      2.47 o 
  -2   7   3      117.41      118.98      5.50 o 
  -1   7   3        3.01        1.55      1.61 o 
   0   7   3       70.66       76.72      4.08 o 
   1   7   3       80.31       76.92      4.08 o 
   2   7   3       46.62       45.61      3.34 o 
   3   7   3        0.70       -0.72      1.17 o 
   4   7   3       35.54       36.92      4.88 o 
   5   7   3       52.34       51.57      5.80 o 
   6   7   3      195.83      168.43      9.76 o 
   7   7   3       11.84       19.22      4.88 o 
   8   7   3       20.84       28.07      6.10 o 
  -4   8   3        2.07        1.83      3.05 o 
  -3   8   3       34.38       28.82      3.99 o 
  -2   8   3        5.10        3.30      4.88 o 
  -1   8   3       40.42       36.16      3.52 o 
   0   8   3       21.14       19.57      2.78 o 
   1   8   3       47.55       56.92      4.10 o 
   2   8   3       36.15       42.41      5.19 o 
   3   8   3       87.58       88.18      6.71 o 
   4   8   3       16.46       13.12      3.97 o 
   5   8   3        3.57        8.54      3.66 o 
   6   8   3       57.11       40.89      6.10 o 
   7   8   3       20.63       22.88      5.49 o 
   8   8   3       11.04        9.46      4.58 o 
  -3   9   3        3.83       11.29      4.27 o 
  -2   9   3        0.39        1.74      2.26 o 
  -1   9   3       29.10       31.39      3.87 o 
   0   9   3       15.84       19.83      4.27 o 
   1   9   3       33.43       43.02      5.49 o 
   2   9   3       39.83       45.16      5.80 o 
   3   9   3        0.59       -0.31      2.44 o 
   4   9   3       14.10       12.81      3.97 o 
   5   9   3        6.00        2.44      3.05 o 
   6   9   3        0.03        2.44      3.36 o 
   7   9   3        0.65        4.27      4.27 o 
  -1  10   3        0.03        4.27      3.36 o 
   0  10   3        8.73       14.95      4.58 o 
   2  10   3       11.98        8.24      3.66 o 
   3  10   3        2.04        4.88      3.36 o 
   4  10   3       26.72       31.73      5.80 o 
   5  10   3        9.47       16.78      5.19 o 
   6  10   3        0.39        3.36      3.97 o 
   0  11   3        0.68        0.92      3.66 o 
   1  11   3       44.28       45.46      7.02 o 
   2  11   3       29.61       30.82      6.10 o 
   3  11   3        0.44        0.31      3.36 o 
   4  11   3        0.11        1.53      3.36 o 
  -3 -10   4        2.61        3.31      2.93 o 
  -2 -10   4       17.11       36.61      6.71 o 
  -1 -10   4        4.96        7.02      3.97 o 
   0 -10   4        1.23        5.80      3.36 o 
   1 -10   4        6.43        2.14      3.36 o 
   2 -10   4        3.04        7.32      3.66 o 
  -5  -9   4        2.52        1.71      2.78 o 
  -4  -9   4        2.77        0.17      3.97 o 
  -3  -9   4       50.60       53.73     11.90 o 
  -2  -9   4        0.01        0.92      2.44 o 
  -1  -9   4        0.74        3.36      3.05 o 
   0  -9   4        4.40        4.88      3.36 o 
   1  -9   4        4.24        5.49      3.66 o 
   2  -9   4        0.25        0.92      2.75 o 
   3  -9   4        0.11        4.27      3.66 o 
   4  -9   4        4.36        2.44      3.36 o 
  -6  -8   4        3.59        3.05      4.27 o 
  -5  -8   4       26.93       37.90      4.91 o 
  -4  -8   4       12.22        5.91      4.27 o 
  -3  -8   4        2.97        2.82      2.35 o 
  -2  -8   4        0.00       -1.22      2.03 o 
  -1  -8   4        7.01        3.22      3.66 o 
   0  -8   4       18.93       18.00      4.27 o 
   1  -8   4      170.94      180.02     10.37 o 
   2  -8   4        5.60        2.44      2.44 o 
   3  -8   4        0.81        3.66      3.36 o 
   4  -8   4        2.54        5.49      3.66 o 
   5  -8   4        0.01        0.61      3.36 o 
  -6  -7   4       20.92       25.67      4.25 o 
  -5  -7   4       23.26       21.19      3.81 o 
  -4  -7   4       16.75       14.69      3.15 o 
  -3  -7   4       45.14       45.57      4.39 o 
  -2  -7   4      178.63      162.57      7.17 o 
  -1  -7   4       40.53       37.70      3.73 o 
   0  -7   4       35.76       33.54      3.55 o 
   1  -7   4        0.70        0.31      1.83 o 
   2  -7   4        1.87        2.75      2.44 o 
   3  -7   4       69.76       51.87      6.41 o 
   4  -7   4        3.89        4.88      3.05 o 
   5  -7   4       12.19       15.56      4.88 o 
   6  -7   4        2.44        5.19      3.97 o 
  -7  -6   4        0.02       -3.31      2.64 o 
  -6  -6   4       31.55       35.33      9.76 o 
  -5  -6   4       92.30       87.29      5.94 o 
  -4  -6   4      256.37      253.85     12.97 o 
  -3  -6   4       81.37       87.39      6.71 o 
  -2  -6   4       14.41       16.19      4.88 o 
  -1  -6   4       93.01       87.72      4.52 o 
   0  -6   4       32.03       34.20      3.36 o 
   1  -6   4        4.17        1.75      1.61 o 
   2  -6   4        0.47       -0.31      1.53 o 
   3  -6   4       81.07       76.89      7.02 o 
   4  -6   4      154.63      161.93      6.65 o 
   5  -6   4      131.31      133.16      6.58 o 
   6  -6   4       14.00       22.88      5.49 o 
  -7  -5   4        2.27        1.79      2.93 o 
  -6  -5   4        1.38       -0.65      2.31 o 
  -5  -5   4       26.35       25.64      3.72 o 
  -4  -5   4      176.10      186.68      7.18 o 
  -3  -5   4      129.57      124.53      5.50 o 
  -2  -5   4        7.45        8.58      2.03 o 
  -1  -5   4      209.90      200.79      6.30 o 
   0  -5   4       78.30       66.35      3.65 o 
   1  -5   4        0.36        0.58      1.37 o 
   2  -5   4       72.57       73.85      2.91 o 
   3  -5   4       70.06       72.12      4.08 o 
   4  -5   4      616.82      655.05     13.02 o 
   5  -5   4      123.26      129.68      6.25 o 
   6  -5   4       35.72       32.37      4.08 o 
   7  -5   4        0.00        3.36      2.37 o 
  -7  -4   4        0.44        2.14      2.93 o 
  -6  -4   4        0.69        0.10      2.48 o 
  -5  -4   4        1.31        1.05      1.80 o 
  -4  -4   4      397.76      400.30      9.81 o 
  -3  -4   4      132.90      134.96      5.42 o 
  -2  -4   4       58.10       62.80      3.66 o 
  -1  -4   4       25.50       23.03      3.66 o 
   0  -4   4       74.15       66.96      3.30 o 
   1  -4   4       62.13       62.36      2.83 o 
   2  -4   4       17.46       17.10      1.59 o 
   3  -4   4      313.27      311.70      7.64 o 
   4  -4   4        0.03       -0.67      1.17 o 
   5  -4   4       41.83       43.63      5.49 o 
   6  -4   4       11.73       11.87      2.78 o 
   7  -4   4        2.28        1.45      2.29 o 
   8  -4   4        9.43       10.04      3.15 o 
  -8  -3   4       17.94        9.15      4.88 o 
  -7  -3   4        4.65        2.62      2.77 o 
  -6  -3   4        1.95        3.78      2.54 o 
  -5  -3   4        0.60       -0.95      1.80 o 
  -4  -3   4       25.14       32.19     10.68 o 
  -3  -3   4        0.61       -1.02      1.09 o 
  -2  -3   4       19.81       19.22      1.51 o 
  -1  -3   4      222.36      252.82      4.42 o 
   0  -3   4      151.15      152.39      3.09 o 
   1  -3   4       53.93       52.32      2.48 o 
   2  -3   4      208.30      206.41      5.16 o 
   3  -3   4        1.12        0.17      0.95 o 
   4  -3   4        1.33       -1.07      0.86 o 
   5  -3   4        0.10        0.15      1.51 o 
   6  -3   4       14.96       13.39      2.78 o 
   7  -3   4       98.74       91.88     10.68 o 
   8  -3   4        0.44        2.08      2.34 o 
  -7  -2   4       53.65       61.33      7.32 o 
  -6  -2   4        0.03       -0.90      2.26 o 
  -5  -2   4       24.56       21.54      3.15 o 
  -4  -2   4        0.15        0.25      1.08 o 
  -3  -2   4      389.27      372.28      6.07 o 
  -2  -2   4      385.85      354.81      5.26 o 
  -1  -2   4       66.16       71.11      2.11 o 
   0  -2   4      906.25      949.79      8.93 o 
   1  -2   4        0.57        0.61      0.65 o 
   2  -2   4        6.61       11.19      1.98 o 
   3  -2   4       10.60       10.99      4.42 o 
   4  -2   4       23.78       23.49      3.66 o 
   5  -2   4       18.79       14.55      2.90 o 
   6  -2   4       19.27       17.91      5.03 o 
   7  -2   4        8.91        8.37      2.47 o 
   8  -2   4       72.76       63.29      5.49 o 
   9  -2   4        0.09       -0.61      2.16 o 
  -7  -1   4       11.70        9.46      4.27 o 
  -6  -1   4       36.88       38.90      3.17 o 
  -5  -1   4      154.75      172.17      5.09 o 
  -4  -1   4       40.96       40.88      2.54 o 
  -3  -1   4       41.39       36.26      2.14 o 
  -2  -1   4      215.94      208.25      3.96 o 
  -1  -1   4      729.74      713.59      7.38 o 
   0  -1   4      307.55      297.64      4.88 o 
   1  -1   4      557.76      578.73      8.24 o 
   2  -1   4      764.31      740.34     10.83 o 
   3  -1   4        4.36        7.02      1.83 o 
   4  -1   4      169.78      193.71      5.60 o 
   5  -1   4       43.97       49.55      3.45 o 
   6  -1   4       15.27       15.32      2.47 o 
   7  -1   4       46.09       43.11      4.30 o 
   8  -1   4       20.81       21.43      5.64 o 
   9  -1   4        0.29       -0.50      2.47 o 
  -7   0   4       11.18       11.29      4.27 o 
  -6   0   4        3.96        3.51      1.94 o 
  -5   0   4       97.20      105.95      4.15 o 
  -4   0   4      133.44      140.85      4.20 o 
  -3   0   4       21.47       18.70      1.74 o 
  -2   0   4       58.94       56.80      2.24 o 
  -1   0   4      742.31      733.91      7.38 o 
   0   0   4      115.31       98.86      4.27 o 
   1   0   4       11.63       11.14      1.68 o 
   2   0   4      294.45      298.41      5.20 o 
   3   0   4      109.82      110.49      3.65 o 
   4   0   4      237.36      259.27      6.34 o 
   5   0   4      428.78      421.06      8.94 o 
   6   0   4       75.76       78.73      5.95 o 
   7   0   4        0.28        3.12      4.42 o 
   8   0   4        0.46        0.92      2.16 o 
   9   0   4        7.91        9.77      6.71 o 
  -7   1   4        5.81        7.63      3.66 o 
  -6   1   4        7.55        4.68      2.26 o 
  -5   1   4       30.36       30.00      3.08 o 
  -4   1   4       65.38       67.84      3.03 o 
  -3   1   4      134.63      135.73      3.67 o 
  -2   1   4      607.93      621.83      8.06 o 
  -1   1   4      141.24      126.42      3.05 o 
   0   1   4      399.83      394.21      9.46 o 
   1   1   4       42.19       38.44      3.05 o 
   2   1   4     2005.48     2078.39     20.44 o 
   3   1   4       50.88       61.93      2.69 o 
   4   1   4      220.49      245.54      5.99 o 
   5   1   4        0.03        0.00      1.08 o 
   6   1   4        2.78        2.94      1.69 o 
   7   1   4      148.16      144.34      6.26 o 
   8   1   4       37.34       42.85      4.42 o 
   9   1   4        0.32       -0.28      2.42 o 
  -7   2   4        0.56       -0.92      3.05 o 
  -6   2   4        9.34        9.15      3.97 o 
  -5   2   4       14.42       13.96      2.59 o 
  -4   2   4        0.97       -0.39      1.17 o 
  -3   2   4      113.68      116.44      3.43 o 
  -2   2   4     2319.92     2284.08     18.53 o 
  -1   2   4      464.07      471.71      6.94 o 
   0   2   4      141.25      145.85      2.94 o 
   1   2   4      352.10      377.44      5.13 o 
   2   2   4       39.43       34.87      1.97 o 
   3   2   4      138.53      123.27      4.88 o 
   4   2   4       70.45       60.77      3.12 o 
   5   2   4       21.89       19.28      5.95 o 
   6   2   4       73.18       69.82      4.20 o 
   7   2   4       47.50       46.55      5.03 o 
   8   2   4       20.57       21.38      3.45 o 
   9   2   4        0.27       -1.07      2.47 o 
  -7   3   4        0.03        3.36      3.66 o 
  -6   3   4        0.00        8.24      3.66 o 
  -5   3   4        2.64        4.58      1.91 o 
  -4   3   4       11.60       15.17      2.44 o 
  -3   3   4        1.45        0.15      1.24 o 
  -2   3   4       98.45      105.38      3.04 o 
  -1   3   4     6007.02     5710.96    100.99 o 
   0   3   4      349.39      355.81     11.44 o 
   1   3   4        0.86        4.21      2.59 o 
   2   3   4       12.86       12.45      2.44 o 
   3   3   4       73.12       53.61      4.42 o 
   4   3   4       59.63       57.97      4.27 o 
   5   3   4        9.60       13.23      1.94 o 
   6   3   4      269.48      258.41      8.54 o 
   7   3   4      179.60      173.76     12.81 o 
   8   3   4       42.56       53.49      9.92 o 
   9   3   4       23.73       26.35      5.34 o 
  -6   4   4        2.39        4.27      3.97 o 
  -5   4   4       17.28       19.83      4.88 o 
  -4   4   4        0.55        0.35      1.46 o 
  -3   4   4        1.65       -0.17      2.75 o 
  -2   4   4       63.37       61.51      3.37 o 
  -1   4   4        0.99        1.04      1.02 o 
   0   4   4       10.11       11.33      1.57 o 
   1   4   4        3.56        4.58      1.22 o 
   2   4   4       42.44       49.48      2.56 o 
   3   4   4       31.53       27.11      2.26 o 
   4   4   4        0.13        0.75      0.95 o 
   5   4   4        0.48       -1.83      1.83 o 
   6   4   4      230.46      226.36      9.00 o 
   7   4   4        6.93        6.92      2.47 o 
   8   4   4        8.88       11.48      3.08 o 
   9   4   4       19.74       14.02      3.65 o 
  -6   5   4        3.06        1.83      3.05 o 
  -5   5   4        8.97        8.85      3.97 o 
  -4   5   4        3.25        0.92      2.44 o 
  -3   5   4       14.89       10.37      3.66 o 
  -2   5   4       34.56       28.43      5.34 o 
  -1   5   4       13.84       11.39      1.97 o 
   0   5   4       11.74        7.89      1.57 o 
   1   5   4       62.75       60.31      3.08 o 
   2   5   4     1288.07     1366.57     16.14 o 
   3   5   4        8.21       12.65      1.82 o 
   4   5   4        3.71        5.35      1.61 o 
   5   5   4       75.30       68.96      3.77 o 
   6   5   4       39.61       48.90      3.87 o 
   7   5   4       18.19       19.53      4.88 o 
   8   5   4       10.63        8.90      3.00 o 
   9   5   4        0.89       -2.75      3.66 o 
  -5   6   4       12.99        9.46      3.97 o 
  -4   6   4        0.60        4.27      3.05 o 
  -3   6   4        0.46        2.75      2.75 o 
  -2   6   4        0.19        0.54      1.39 o 
  -1   6   4        9.79       11.34      2.14 o 
   0   6   4        6.42        6.03      1.61 o 
   1   6   4        0.20        0.31      1.06 o 
   2   6   4      153.21      157.17      5.49 o 
   3   6   4       37.41       41.29      3.36 o 
   4   6   4        4.77        4.01      1.68 o 
   5   6   4        3.02        2.29      1.73 o 
   6   6   4       43.59       39.58      7.78 o 
   7   6   4       20.54       29.29      5.49 o 
   8   6   4        0.51       -0.61      3.36 o 
   9   6   4        2.59        6.41      4.88 o 
  -5   7   4        0.06        2.75      3.05 o 
  -4   7   4        2.83        5.49      3.66 o 
  -3   7   4       43.28       35.39      5.80 o 
  -2   7   4        3.01        5.95      2.16 o 
  -1   7   4        6.19        4.42      3.81 o 
   0   7   4        9.35        8.93      2.13 o 
   1   7   4       12.71        8.71      2.75 o 
   2   7   4      125.07      125.69      4.95 o 
   3   7   4        3.65        3.97      3.05 o 
   4   7   4       56.59       57.51      4.12 o 
   5   7   4      185.11      170.87      9.15 o 
   6   7   4       29.74       28.07      4.88 o 
   7   7   4       13.91       11.59      4.27 o 
   8   7   4        8.46       14.04      4.88 o 
  -4   8   4        0.16        3.36      3.36 o 
  -3   8   4        6.54       17.70      4.88 o 
  -2   8   4       71.26       61.94      7.32 o 
  -1   8   4        7.24        9.65      2.42 o 
   0   8   4        6.68        3.05      2.59 o 
   1   8   4        4.36        2.85      1.91 o 
   2   8   4       14.82       16.88      2.64 o 
   3   8   4        0.54        3.66      2.44 o 
   4   8   4        3.37        3.97      2.75 o 
   5   8   4      161.09      144.02      8.85 o 
   6   8   4        0.01        1.53      2.75 o 
   7   8   4       27.98       29.90      5.80 o 
   8   8   4       14.65        7.32      4.27 o 
  -3   9   4        3.40        1.53      3.36 o 
  -2   9   4        0.00        4.88      3.66 o 
  -1   9   4        4.96        1.83      3.05 o 
   0   9   4       17.61       19.45      5.34 o 
   1   9   4        2.09        2.44      2.44 o 
   2   9   4        0.13        2.75      2.75 o 
   3   9   4        3.39        5.49      3.05 o 
   4   9   4        8.96       13.73      3.97 o 
   5   9   4        8.75       10.98      3.97 o 
   6   9   4       17.96       15.87      4.58 o 
   7   9   4        3.43        5.19      3.97 o 
   1  10   4      328.13      379.87     15.26 o 
   2  10   4       13.81       16.78      4.88 o 
   3  10   4       11.97        7.93      3.97 o 
   4  10   4        0.49        1.22      2.75 o 
   5  10   4       10.61        7.02      3.97 o 
   6  10   4        3.13        3.36      3.66 o 
   2  11   4       64.63       63.46      7.93 o 
   3  11   4       20.38       21.66      5.49 o 
   4  11   4        4.60        7.02      4.27 o 
  -2 -10   5        0.00       -0.31      3.05 o 
  -1 -10   5        5.06        1.83      3.36 o 
   0 -10   5        0.00       -0.31      2.75 o 
   1 -10   5        0.34       -0.92      3.36 o 
  -4  -9   5        6.48        4.61      2.82 o 
  -3  -9   5        5.32        6.97      3.10 o 
  -2  -9   5       19.63       25.65      4.17 o 
  -1  -9   5        9.47        8.24      3.97 o 
   0  -9   5        0.72        0.00      2.75 o 
   1  -9   5        1.88        1.22      2.44 o 
   2  -9   5       41.96       41.50      6.71 o 
   3  -9   5        0.19        0.31      3.36 o 
  -5  -8   5        0.06        0.36      5.34 o 
  -4  -8   5        0.24        3.52      3.05 o 
  -3  -8   5       67.68       78.80     12.20 o 
  -2  -8   5       31.16       25.08      3.81 o 
  -1  -8   5       19.06       21.18      3.52 o 
   0  -8   5       55.89       51.26      6.10 o 
   1  -8   5       11.99       12.51      3.97 o 
   2  -8   5        1.02        4.27      3.05 o 
   3  -8   5        0.10       -1.22      2.44 o 
   4  -8   5        8.20        8.54      4.58 o 
   5  -8   5        2.46        4.88      3.66 o 
  -6  -7   5        4.34        4.31      3.22 o 
  -5  -7   5       15.76       13.70      3.44 o 
  -4  -7   5        5.67        4.53      2.59 o 
  -3  -7   5        1.17        1.09      2.29 o 
  -2  -7   5      106.70      103.99      5.86 o 
  -1  -7   5        5.84        6.61      2.42 o 
   0  -7   5      114.47      103.29      5.28 o 
   1  -7   5        8.13        7.32      3.05 o 
   2  -7   5       33.69       43.02      5.80 o 
   3  -7   5       26.26       16.17      4.27 o 
   4  -7   5        0.29       -2.44      2.44 o 
   5  -7   5       13.89        8.24      4.27 o 
  -6  -6   5        0.57        1.88      3.97 o 
  -5  -6   5       28.21       28.87      3.95 o 
  -4  -6   5       15.74       16.79      3.97 o 
  -3  -6   5        1.13        0.80      1.80 o 
  -2  -6   5       49.12       43.08      3.81 o 
  -1  -6   5        0.45        0.24      1.52 o 
   0  -6   5       94.60       79.00      5.95 o 
   1  -6   5        6.95        4.58      2.75 o 
   2  -6   5       85.23       79.94      6.41 o 
   3  -6   5       96.50       99.16      7.63 o 
   4  -6   5        5.31        3.97      3.05 o 
   5  -6   5        0.37        0.87      2.04 o 
   6  -6   5        1.94        1.83      3.05 o 
  -7  -5   5        2.75        4.88      6.10 o 
  -6  -5   5        1.97        4.62      2.77 o 
  -5  -5   5       22.63       21.68      3.50 o 
  -4  -5   5      615.69      616.89     13.27 o 
  -3  -5   5       45.44       52.35      4.58 o 
  -2  -5   5        0.10       -0.46      1.57 o 
  -1  -5   5       31.07       34.33      3.08 o 
   0  -5   5       64.27       61.87      5.03 o 
   1  -5   5       30.14       30.45      7.93 o 
   2  -5   5       49.78       57.80      3.65 o 
   3  -5   5      482.60      507.96     10.51 o 
   4  -5   5        0.04       -0.31      1.51 o 
   5  -5   5        1.45       -0.57      2.14 o 
   6  -5   5       29.10       37.53      6.10 o 
   7  -5   5        0.84        3.13      2.47 o 
  -7  -4   5        1.94        0.31      4.88 o 
  -6  -4   5        1.13        2.83      2.64 o 
  -5  -4   5       90.63      103.63      5.98 o 
  -4  -4   5       33.44       40.86      4.58 o 
  -3  -4   5      366.08      361.37     10.83 o 
  -2  -4   5       81.76       89.49      4.33 o 
  -1  -4   5       71.94       74.64      3.73 o 
   0  -4   5       66.02       72.88      3.73 o 
   1  -4   5      116.04      114.21      3.28 o 
   2  -4   5        0.65        0.85      0.75 o 
   3  -4   5      132.91      136.50     12.66 o 
   4  -4   5      975.91      980.31     15.85 o 
   5  -4   5       12.16       16.57      3.97 o 
   6  -4   5       14.53       12.24      3.81 o 
   7  -4   5        1.89        1.95      2.13 o 
   8  -4   5        2.07        4.91      2.78 o 
  -7  -3   5        6.52        0.92      5.19 o 
  -6  -3   5        1.08        0.51      2.18 o 
  -5  -3   5        0.47        0.79      2.44 o 
  -4  -3   5       74.38       70.37      4.39 o 
  -3  -3   5       14.58       18.30      2.42 o 
  -2  -3   5        7.91        9.84      1.80 o 
  -1  -3   5       37.04       50.27      4.42 o 
   0  -3   5      481.56      519.90      6.62 o 
   1  -3   5       22.95       27.05      4.12 o 
   2  -3   5        4.48        5.09      1.29 o 
   3  -3   5      265.72      274.93      6.90 o 
   4  -3   5       29.40       28.69      2.80 o 
   5  -3   5       25.10       22.88      4.27 o 
   6  -3   5        3.34        4.65      3.81 o 
   7  -3   5        0.07        3.20      2.16 o 
   8  -3   5        8.89        7.48      2.80 o 
  -6  -2   5        0.21       -1.22      3.66 o 
  -5  -2   5       20.09       19.07      2.99 o 
  -4  -2   5        5.41        7.92      2.20 o 
  -3  -2   5       15.78       17.11      1.66 o 
  -2  -2   5        6.62        6.06      1.19 o 
  -1  -2   5      528.50      551.84      6.84 o 
   0  -2   5     1327.93     1393.99     12.27 o 
   1  -2   5      104.48       98.55      3.02 o 
   2  -2   5        8.97       10.20      1.39 o 
   3  -2   5       55.62       57.21      3.00 o 
   4  -2   5       59.85       55.23      4.88 o 
   5  -2   5       10.89        9.44      2.04 o 
   6  -2   5       26.81       29.79      3.43 o 
   7  -2   5      103.53       94.32      5.81 o 
   8  -2   5        0.00       -1.41      2.04 o 
  -5  -1   5        0.06        1.32      2.04 o 
  -4  -1   5        0.05       -0.58      1.14 o 
  -3  -1   5       53.08       57.55      2.69 o 
  -2  -1   5        7.60        3.85      1.39 o 
  -1  -1   5        0.22        0.69      0.70 o 
   0  -1   5      961.16      974.77     10.38 o 
   1  -1   5       62.52       61.92      2.34 o 
   2  -1   5      460.89      514.18      7.82 o 
   3  -1   5        0.82        0.61      1.22 o 
   4  -1   5        6.78        5.92      1.61 o 
   5  -1   5       13.12       16.78      2.47 o 
   6  -1   5        7.34        1.40      1.82 o 
   7  -1   5       12.13        7.02      2.37 o 
   8  -1   5        1.05        1.53      3.05 o 
   9  -1   5        0.18        1.41      4.42 o 
  -6   0   5        1.63        2.75      3.05 o 
  -5   0   5       35.13       44.51      4.08 o 
  -4   0   5        3.11        1.78      1.29 o 
  -3   0   5        1.89        1.45      1.06 o 
  -2   0   5        1.62        0.17      0.89 o 
  -1   0   5      333.51      342.75      4.75 o 
   0   0   5      139.90      119.00      5.19 o 
   1   0   5      607.54      573.62     12.20 o 
   2   0   5     1828.93     1943.98     18.37 o 
   3   0   5       29.83       51.45      5.19 o 
   4   0   5        1.32        1.83      1.08 o 
   5   0   5        1.90        1.14      1.17 o 
   6   0   5       31.27       29.56      5.64 o 
   7   0   5       18.04       20.22      5.95 o 
   8   0   5        2.49        1.37      2.13 o 
   9   0   5        5.54        4.58      3.02 o 
  -7   1   5        2.43        2.44      3.97 o 
  -6   1   5       22.82       20.44      4.88 o 
  -5   1   5       46.21       45.46      5.80 o 
  -4   1   5        2.70        4.42      2.16 o 
  -3   1   5       24.48       24.10      2.02 o 
  -2   1   5      189.76      169.01      4.24 o 
  -1   1   5       62.20       53.57      2.90 o 
   0   1   5       30.25       32.65      3.36 o 
   1   1   5        0.74        0.61      1.22 o 
   2   1   5       10.51       12.03      1.37 o 
   3   1   5     2297.32     2463.83     30.82 o 
   4   1   5       83.99       88.29      3.59 o 
   5   1   5        1.85        0.61      1.08 o 
   6   1   5       28.84       34.26      4.12 o 
   7   1   5        4.15        5.73      2.90 o 
   8   1   5        0.15        1.82      2.26 o 
   9   1   5       14.83       12.66      3.67 o 
  -7   2   5        0.35        6.41      3.97 o 
  -6   2   5        0.00        3.97      3.36 o 
  -5   2   5        0.00        1.22      2.75 o 
  -4   2   5       13.64       10.98      3.66 o 
  -3   2   5        0.16        0.00      1.39 o 
  -2   2   5        1.01        1.40      0.92 o 
  -1   2   5      897.91      933.05     13.12 o 
   0   2   5      338.49      343.56     10.07 o 
   1   2   5       28.41       36.31      3.66 o 
   2   2   5       79.60       77.43      5.64 o 
   3   2   5        2.18        4.41      1.17 o 
   4   2   5        0.01       -0.17      0.95 o 
   5   2   5      293.72      291.14     13.58 o 
   6   2   5       59.98       59.46      5.49 o 
   7   2   5       18.95       22.13      4.42 o 
   8   2   5       16.10        8.27      2.91 o 
   9   2   5        0.16        1.49      2.69 o 
  -6   3   5        2.60       10.37      4.58 o 
  -5   3   5        0.16        0.00      2.75 o 
  -4   3   5       21.32       24.71      4.88 o 
  -3   3   5        0.10        1.22      2.44 o 
  -2   3   5        8.46       10.06      2.29 o 
  -1   3   5      393.99      401.84     12.51 o 
   0   3   5       29.28       24.78      2.14 o 
   1   3   5        0.61        1.74      0.57 o 
   2   3   5       80.94       73.11      2.77 o 
   3   3   5       12.46       13.30      1.69 o 
   4   3   5        0.41       -1.07      0.86 o 
   5   3   5      309.05      320.55     12.05 o 
   6   3   5     2215.95     2286.56     38.75 o 
   7   3   5       14.51       15.57      3.02 o 
   8   3   5       19.47       23.53      3.55 o 
   9   3   5        0.41        1.86      2.56 o 
  -6   4   5        0.04        2.44      3.66 o 
  -5   4   5        0.09        1.83      3.05 o 
  -4   4   5        0.04        2.14      3.05 o 
  -3   4   5       69.84       62.55      6.71 o 
  -2   4   5        4.41        2.14      2.75 o 
  -1   4   5       87.44       99.95      3.78 o 
   0   4   5        0.21        0.00      0.82 o 
   1   4   5       38.58       51.64     12.97 o 
   2   4   5       13.50       11.29      1.52 o 
   3   4   5      118.99      112.44      4.03 o 
   4   4   5        9.80        7.18      1.61 o 
   5   4   5       51.01       57.64      3.77 o 
   6   4   5      637.44      631.90     17.09 o 
   7   4   5      196.12      196.37     14.65 o 
   8   4   5       34.78       50.65      4.85 o 
   9   4   5        1.01        3.09      2.90 o 
  -5   5   5        1.88        3.66      3.36 o 
  -4   5   5        2.12        1.83      3.36 o 
  -3   5   5       43.50       59.50      7.02 o 
  -2   5   5      156.42      160.49      9.46 o 
  -1   5   5       53.98       59.80      6.10 o 
   0   5   5       20.20       27.86      2.90 o 
   1   5   5       19.07       17.12      3.20 o 
   2   5   5       47.66       40.21      5.19 o 
   3   5   5      264.27      268.90      6.56 o 
   4   5   5       72.33       68.16      3.65 o 
   5   5   5      125.07      127.46     11.29 o 
   6   5   5       66.22       53.59      9.15 o 
   7   5   5        0.07        2.33      1.75 o 
   8   5   5        1.24        3.05      3.66 o 
   9   5   5        1.34       -0.17      2.56 o 
  -5   6   5        1.13        2.14      3.36 o 
  -4   6   5        1.71        1.83      3.36 o 
  -3   6   5        0.04        4.27      3.36 o 
  -2   6   5        0.51        5.19      3.36 o 
  -1   6   5        0.89       -1.53      2.44 o 
   0   6   5        4.39        8.54      3.66 o 
   1   6   5        0.19       -0.67      1.06 o 
   2   6   5      248.60      242.23      8.09 o 
   3   6   5        0.13        0.31      2.44 o 
   4   6   5       58.00       68.90      4.08 o 
   5   6   5       22.33       17.69      3.05 o 
   6   6   5        0.41        0.04      1.61 o 
   7   6   5        0.29        2.64      1.91 o 
   8   6   5        0.65       -3.36      3.05 o 
   9   6   5       86.19       85.43      9.46 o 
  -4   7   5        0.31        2.14      3.36 o 
  -3   7   5        9.39       14.04      4.58 o 
  -2   7   5        8.77       13.12      3.97 o 
  -1   7   5        9.60       10.68      3.97 o 
   0   7   5       12.95        8.85      3.97 o 
   1   7   5       40.69       39.55      3.37 o 
   2   7   5        6.58        5.09      1.91 o 
   3   7   5        8.40        9.91      2.29 o 
   4   7   5        0.95        0.07      1.39 o 
   5   7   5        8.61       11.93      2.37 o 
   6   7   5        4.17       12.81      3.97 o 
   7   7   5        0.72       -0.61      3.05 o 
   8   7   5        2.85        7.32      4.27 o 
  -3   8   5       30.25       38.75      6.71 o 
  -2   8   5        0.40        0.00      3.05 o 
  -1   8   5        0.29       -3.66      2.44 o 
   0   8   5        5.21        2.75      3.36 o 
   1   8   5       46.19       53.70      6.41 o 
   2   8   5       12.29       13.85      2.64 o 
   3   8   5        0.58        2.29      4.12 o 
   4   8   5        8.90       12.81      3.66 o 
   5   8   5      203.20      191.31     10.07 o 
   6   8   5        3.30        7.32      3.66 o 
   7   8   5        1.50        7.02      3.66 o 
   8   8   5        2.31        5.19      3.97 o 
  -2   9   5       21.63       23.19      5.80 o 
  -1   9   5        5.80        5.19      3.36 o 
   0   9   5        6.56        9.76      4.27 o 
   1   9   5        1.33        0.31      3.36 o 
   3   9   5        3.72        2.75      2.75 o 
   4   9   5        2.12        4.27      3.05 o 
   5   9   5       57.11       61.63      7.02 o 
   6   9   5       33.67       29.90      5.49 o 
   7   9   5       19.07       27.46      5.80 o 
  -1  10   5        4.44        7.93      3.97 o 
   4  10   5       16.07       15.56      4.58 o 
   5  10   5        1.60        5.19      3.66 o 
   6  10   5        0.63        7.32      3.97 o 
  -3  -9   6       10.06       15.61      5.34 o 
  -2  -9   6        0.14        1.26      3.51 o 
  -1  -9   6        0.05        1.83      3.05 o 
   0  -9   6        2.57        3.05      3.05 o 
   1  -9   6        0.00       -0.61      2.75 o 
   2  -9   6        5.17        0.00      2.75 o 
   3  -9   6        0.62       -2.44      3.36 o 
  -4  -8   6       14.10       13.93      3.60 o 
  -3  -8   6        4.00        6.47      2.82 o 
  -2  -8   6       11.73       14.78      3.44 o 
  -1  -8   6        3.28        3.61      2.64 o 
   0  -8   6        9.57        6.41      3.05 o 
   1  -8   6        0.00        2.75      2.75 o 
   2  -8   6        1.81        3.97      3.05 o 
   3  -8   6        3.65        2.75      3.36 o 
   4  -8   6        3.16       -0.31      3.05 o 
  -5  -7   6        0.00       -1.90      5.34 o 
  -4  -7   6        9.66        9.88      3.10 o 
  -3  -7   6       20.96       20.88      3.55 o 
  -2  -7   6        0.13        0.06      2.03 o 
  -1  -7   6       29.23       20.55      3.22 o 
   0  -7   6      180.23      163.99      8.39 o 
   1  -7   6        7.62        3.97      2.75 o 
   2  -7   6        0.01       -1.22      2.14 o 
   3  -7   6        1.20        4.58      3.05 o 
   4  -7   6        3.21        6.71      3.66 o 
   5  -7   6        0.16        1.83      3.36 o 
  -6  -6   6        5.48        6.71      6.10 o 
  -5  -6   6        0.11        2.16      2.39 o 
  -4  -6   6        4.80        5.42      2.77 o 
  -3  -6   6       93.82       96.49      7.78 o 
  -2  -6   6       43.72       38.03      4.42 o 
  -1  -6   6       67.45       68.77      4.77 o 
   0  -6   6        0.66        1.20      1.69 o 
   1  -6   6        7.05        3.42      1.91 o 
   2  -6   6      129.42      124.79      7.93 o 
   3  -6   6       32.25       36.92      5.19 o 
   4  -6   6        0.69        4.27      3.05 o 
   5  -6   6        0.35        0.61      2.75 o 
   6  -6   6        0.39        6.41      3.97 o 
  -6  -5   6       38.81       41.19      8.54 o 
  -5  -5   6       75.04       66.21      9.15 o 
  -4  -5   6        4.79        2.47      2.90 o 
  -3  -5   6      116.62      114.03      5.64 o 
  -2  -5   6        7.71        7.63      2.08 o 
  -1  -5   6       13.19       13.86      2.34 o 
   0  -5   6       13.11       14.29      2.34 o 
   1  -5   6        1.54        1.92      1.46 o 
   2  -5   6       18.33       20.66      4.88 o 
   3  -5   6      156.91      151.95      8.54 o 
   4  -5   6      204.71      213.83      7.42 o 
   5  -5   6       60.99       60.94      7.32 o 
   6  -5   6        0.04       -1.53      2.75 o 
   7  -5   6       16.19       20.43      3.99 o 
  -6  -4   6        2.80       -1.53      4.88 o 
  -5  -4   6       14.07       17.70      6.10 o 
  -4  -4   6      119.14      121.53      6.41 o 
  -3  -4   6       16.69       20.44      2.93 o 
  -2  -4   6      148.47      145.78      5.64 o 
  -1  -4   6        4.85        5.28      1.69 o 
   0  -4   6       24.38       25.79      3.20 o 
   1  -4   6       41.16       41.07      3.08 o 
   2  -4   6      104.68      107.08      3.81 o 
   3  -4   6      753.66      769.89     12.82 o 
   4  -4   6      497.06      508.73     22.43 o 
   5  -4   6        3.56        4.04      1.82 o 
   6  -4   6        0.02        2.31      2.04 o 
   7  -4   6        0.15       -1.53      2.16 o 
  -7  -3   6        0.81       -3.05      5.19 o 
  -6  -3   6        0.04       -0.31      4.88 o 
  -5  -3   6      156.27      142.19     10.68 o 
  -4  -3   6       99.96      106.49      8.85 o 
  -3  -3   6       20.03       24.28      2.82 o 
  -2  -3   6        3.66        2.99      1.52 o 
  -1  -3   6       30.44       28.19      2.54 o 
   0  -3   6        3.37        1.54      1.59 o 
   1  -3   6       53.69       60.38      2.96 o 
   2  -3   6       87.45       90.04      5.49 o 
   3  -3   6        0.05        0.00      1.17 o 
   4  -3   6      340.97      336.80      8.52 o 
   5  -3   6       15.36       16.78      3.97 o 
   6  -3   6       25.04       28.00      3.55 o 
   7  -3   6        2.92        2.14      2.16 o 
   8  -3   6        4.81        3.43      2.69 o 
  -6  -2   6        0.71       -4.88      3.66 o 
  -5  -2   6        0.00        0.92      3.66 o 
  -4  -2   6       56.59       61.33      7.32 o 
  -3  -2   6        4.40        7.32      3.66 o 
  -2  -2   6       71.63       68.23      2.83 o 
  -1  -2   6      155.25      151.84      3.66 o 
   0  -2   6       40.51       44.93      3.07 o 
   1  -2   6       61.45       64.66      3.05 o 
   2  -2   6      160.58      164.46      6.41 o 
   3  -2   6       46.03       42.02      3.05 o 
   4  -2   6        9.92        7.32      2.75 o 
   5  -2   6        3.72        4.00      1.98 o 
   6  -2   6       55.70       44.80      4.10 o 
   7  -2   6        1.10        4.44      3.36 o 
   8  -2   6       10.85        8.53      3.08 o 
  -5  -1   6        3.17        5.49      4.58 o 
  -4  -1   6       38.20       36.10      3.44 o 
  -3  -1   6       48.41       51.07      5.34 o 
  -2  -1   6       13.27       12.86      2.13 o 
  -1  -1   6      110.73      116.84      3.06 o 
   0  -1   6       75.09       75.51      2.59 o 
   1  -1   6       17.04       22.43      3.51 o 
   2  -1   6       16.08       18.42      1.69 o 
   3  -1   6       33.09       29.29      3.66 o 
   4  -1   6       18.06       20.25      2.37 o 
   5  -1   6       37.49       33.40      3.12 o 
   6  -1   6        3.27        3.05      1.73 o 
   7  -1   6      276.89      241.26      8.50 o 
   8  -1   6        0.12        1.53      2.16 o 
   9  -1   6        2.06       -0.92      2.26 o 
  -5   0   6        3.98        3.05      3.05 o 
  -4   0   6       18.42       21.51      3.97 o 
  -3   0   6        2.88        1.55      1.61 o 
  -2   0   6       11.59       11.59      2.13 o 
  -1   0   6      139.30      123.83      4.69 o 
   0   0   6        4.66        5.49      2.14 o 
   1   0   6       26.04       32.65      3.36 o 
   2   0   6        1.81        2.17      0.78 o 
   3   0   6       69.69       85.43      4.27 o 
   4   0   6      299.13      336.35      7.47 o 
   5   0   6        5.64        7.02      1.91 o 
   6   0   6       68.51       65.17      5.03 o 
   7   0   6        0.07       -0.77      1.61 o 
   8   0   6        1.25        1.83      2.26 o 
   9   0   6       17.63       19.16      4.20 o 
  -6   1   6       21.19       19.83      5.19 o 
  -5   1   6      102.84      110.76      8.24 o 
  -4   1   6        1.57       -0.31      2.44 o 
  -3   1   6        7.86        9.05      2.13 o 
  -2   1   6       44.64       47.24      9.00 o 
  -1   1   6      162.65      167.82      7.63 o 
   0   1   6      150.63      147.68      6.71 o 
   1   1   6       10.34       12.81      2.44 o 
   2   1   6       25.89       23.27      1.57 o 
   3   1   6      140.80      147.51      4.17 o 
   4   1   6      125.24      114.69      4.25 o 
   5   1   6       19.87       20.80      2.47 o 
   6   1   6       91.51       88.98      4.73 o 
   7   1   6        0.12       -1.37      1.73 o 
   8   1   6        0.00       -0.64      3.51 o 
   9   1   6        6.86       11.75      3.67 o 
  -6   2   6       17.74       24.10      5.49 o 
  -5   2   6       17.09       12.20      4.27 o 
  -4   2   6       34.87       30.82      5.19 o 
  -3   2   6       45.29       38.44      5.19 o 
  -2   2   6       35.83       36.74      3.97 o 
  -1   2   6        2.34        0.61      2.14 o 
   0   2   6      302.36      288.64     10.07 o 
   1   2   6      719.52      666.07     15.26 o 
   2   2   6       12.31       13.23      1.53 o 
   3   2   6        0.01        0.10      0.95 o 
   4   2   6       33.44       27.67      7.48 o 
   5   2   6       57.15       64.86      3.81 o 
   6   2   6        1.94        2.14      2.44 o 
   7   2   6      123.39      125.58      5.93 o 
   8   2   6        2.39        1.37      2.37 o 
   9   2   6        0.07       -0.58      2.34 o 
  -6   3   6        1.21        2.75      3.66 o 
  -5   3   6        0.69        2.44      3.36 o 
  -4   3   6       35.81       33.56      5.49 o 
  -3   3   6      256.98      260.27     11.90 o 
  -2   3   6      304.28      319.15     12.51 o 
  -1   3   6        0.33       -1.83      1.83 o 
   0   3   6        1.63        4.27      2.75 o 
   1   3   6      365.76      359.12     11.59 o 
   2   3   6        0.07       -0.74      0.73 o 
   3   3   6       91.93       94.06      3.66 o 
   4   3   6       49.69       53.24      7.32 o 
   5   3   6        0.00        2.14      2.14 o 
   6   3   6       37.94       40.42      3.67 o 
   7   3   6       42.19       44.73      4.20 o 
   8   3   6        0.02        0.32      1.97 o 
   9   3   6        2.19        2.92      5.19 o 
  -5   4   6        0.03        1.22      3.66 o 
  -4   4   6        1.81        1.53      3.05 o 
  -3   4   6       24.17       24.41      5.19 o 
  -2   4   6     1071.79     1022.45     24.41 o 
  -1   4   6       33.68       40.58      5.19 o 
   0   4   6       19.13       19.22      3.97 o 
   1   4   6       45.92       54.01      5.19 o 
   2   4   6      136.24      137.30      7.32 o 
   3   4   6       12.19       13.18      1.75 o 
   4   4   6       13.95       10.65      1.91 o 
   5   4   6        4.13        7.29      1.82 o 
   6   4   6      518.66      522.36     11.10 o 
   7   4   6       18.06       12.20      3.97 o 
   8   4   6      122.35      136.51     10.07 o 
   9   4   6        5.87        3.40      3.05 o 
  -5   5   6        0.85        1.53      3.66 o 
  -4   5   6        0.11        3.05      3.66 o 
  -3   5   6        0.56        7.93      3.97 o 
  -2   5   6       39.83       50.65      6.71 o 
  -1   5   6      206.56      201.68     10.37 o 
   0   5   6       31.78       32.34      4.88 o 
   1   5   6       55.89       73.23      6.41 o 
   2   5   6       29.30       24.71      3.97 o 
   3   5   6        6.96        6.23      2.90 o 
   4   5   6       30.92       31.54      2.78 o 
   5   5   6      372.28      378.72      9.03 o 
   6   5   6       40.03       39.94      3.55 o 
   7   5   6        0.19        2.12      1.80 o 
   8   5   6       34.63       36.39      4.10 o 
   9   5   6        0.93       -0.92      3.97 o 
  -4   6   6        2.68       10.07      4.27 o 
  -3   6   6        8.80        5.49      3.97 o 
  -2   6   6       27.62       36.92      6.10 o 
  -1   6   6        3.34       -0.31      2.75 o 
   0   6   6        1.09        0.92      2.75 o 
   1   6   6      119.86      118.69      7.93 o 
   2   6   6        0.28       -2.75      1.83 o 
   3   6   6        0.60       -0.28      1.39 o 
   4   6   6        9.03        9.95      2.13 o 
   5   6   6       94.74      100.50      4.95 o 
   6   6   6        0.66        2.59      1.94 o 
   7   6   6        0.69        1.53      1.94 o 
   8   6   6       14.36       24.06      3.67 o 
   9   6   6       13.95       17.39      5.49 o 
  -4   7   6        0.00        0.92      3.05 o 
  -3   7   6        6.11        6.10      3.97 o 
  -2   7   6        0.72       -0.31      2.75 o 
  -1   7   6        4.94        6.41      3.97 o 
   0   7   6        0.06        0.61      3.05 o 
   1   7   6       17.76       20.14      4.58 o 
   2   7   6      119.97      109.54      7.93 o 
   3   7   6        7.51        7.63      3.66 o 
   4   7   6       25.22       30.69      3.97 o 
   5   7   6        0.32       -0.76      1.73 o 
   6   7   6       15.66       15.87      3.02 o 
   7   7   6        8.83        4.88      3.66 o 
   8   7   6        4.14        5.19      3.97 o 
  -3   8   6        1.95        6.71      4.58 o 
  -2   8   6        4.59        4.88      3.97 o 
  -1   8   6        1.98       -1.53      3.05 o 
   0   8   6        0.02        1.53      3.05 o 
   1   8   6       71.39       63.16      7.32 o 
   2   8   6        2.76        2.44      3.36 o 
   3   8   6       16.82       12.81      4.27 o 
   4   8   6       93.28       93.67      7.63 o 
   5   8   6        5.46        8.54      3.05 o 
   6   8   6        0.01        0.00      2.75 o 
   7   8   6        8.73       12.51      4.58 o 
   8   8   6       23.89       25.94      5.80 o 
  -2   9   6        3.92        7.02      4.58 o 
  -1   9   6        0.13        6.10      3.97 o 
   0   9   6        0.06        1.83      3.66 o 
   1   9   6       19.62       11.59      4.58 o 
   2   9   6        1.54       -4.27      3.05 o 
   6   9   6        2.46        5.49      3.36 o 
   7   9   6       19.47       24.10      5.49 o 
   0  10   6       10.55       10.68      4.88 o 
  -2  -9   7        2.27        0.83      2.82 o 
  -1  -9   7        1.08        2.75      3.36 o 
   0  -9   7        0.23        1.53      3.05 o 
   1  -9   7        0.02       -0.61      3.05 o 
   2  -9   7        0.12       -2.44      3.05 o 
  -3  -8   7       38.80       58.24     18.92 o 
  -2  -8   7        8.92        9.62      4.73 o 
  -1  -8   7        0.56       -1.60      2.90 o 
   0  -8   7        4.89        7.32      3.36 o 
   1  -8   7       42.75       39.97      6.10 o 
   2  -8   7        5.81        5.49      3.66 o 
   3  -8   7        8.88        6.41      3.97 o 
   4  -8   7        0.60        1.83      3.66 o 
  -4  -7   7       32.57       36.92      8.24 o 
  -3  -7   7       13.29       10.96      3.36 o 
  -2  -7   7        5.71        5.57      2.35 o 
  -1  -7   7       30.06       23.52      4.42 o 
   0  -7   7        5.41        3.98      3.51 o 
   1  -7   7       23.47       24.71      4.88 o 
   2  -7   7        2.81        2.75      2.75 o 
   3  -7   7        4.04        5.19      3.05 o 
   4  -7   7       10.17        7.32      3.97 o 
   5  -7   7        2.62        2.75      3.66 o 
  -5  -6   7        2.96        1.22      5.19 o 
  -4  -6   7       10.81       12.20      5.80 o 
  -3  -6   7       10.19       12.51      5.19 o 
  -2  -6   7        5.46        6.29      2.35 o 
  -1  -6   7       50.92       48.68      7.17 o 
   0  -6   7       30.55       27.32      3.30 o 
   1  -6   7       36.19       39.14      3.73 o 
   2  -6   7       42.11       34.17      4.88 o 
   3  -6   7        1.20        0.61      2.44 o 
   4  -6   7        0.76        3.36      3.05 o 
   5  -6   7        1.17        3.36      3.66 o 
  -5  -5   7       12.22        4.58      5.49 o 
  -4  -5   7        0.13       -2.44      3.97 o 
  -3  -5   7       30.65       33.56      6.41 o 
  -2  -5   7       27.35       25.02      3.05 o 
  -1  -5   7      201.97      187.74      6.74 o 
   0  -5   7       23.54       17.89      2.71 o 
   1  -5   7       65.65       51.31      3.81 o 
   2  -5   7       28.95       26.56      3.12 o 
   3  -5   7        0.17        0.31      2.14 o 
   4  -5   7        0.02        3.36      2.75 o 
   5  -5   7       61.52       64.36     14.19 o 
   6  -5   7       11.31       10.07      4.27 o 
   7  -5   7        0.14        1.03      2.56 o 
  -6  -4   7        8.77        7.32      6.10 o 
  -5  -4   7      140.01      153.17     12.20 o 
  -4  -4   7        0.79        4.27      4.27 o 
  -3  -4   7        0.19       -0.31      3.36 o 
  -2  -4   7        2.73        4.88      3.36 o 
  -1  -4   7        0.08       -0.92      1.12 o 
   0  -4   7       45.49       51.61      4.88 o 
   1  -4   7       57.76       64.42      5.64 o 
   2  -4   7      237.59      243.69     19.68 o 
   3  -4   7       99.04      101.49      4.75 o 
   4  -4   7        4.40        4.14      1.91 o 
   5  -4   7       32.80       26.55      5.19 o 
   6  -4   7       17.17       16.24      3.30 o 
   7  -4   7        0.37        2.04      2.47 o 
  -6  -3   7        8.80        2.14      5.19 o 
  -5  -3   7        0.75        0.61      4.27 o 
  -4  -3   7      311.46      338.38     15.87 o 
  -3  -3   7        0.11       -1.83      2.75 o 
  -2  -3   7        1.13        5.19      3.36 o 
  -1  -3   7        7.80        3.05      2.75 o 
   0  -3   7        5.37        3.86      1.36 o 
   1  -3   7        9.71       10.56      1.54 o 
   2  -3   7      155.32      146.61      4.75 o 
   3  -3   7     1037.71     1104.89     26.39 o 
   4  -3   7        6.23        4.77      1.83 o 
   5  -3   7       51.17       44.84      3.99 o 
   6  -3   7       23.29       14.95      3.12 o 
   7  -3   7        6.95        6.10      2.59 o 
   8  -3   7        0.00        3.20      2.59 o 
  -6  -2   7        0.15       -6.41      4.58 o 
  -5  -2   7        0.34        3.97      4.88 o 
  -4  -2   7        0.29       -1.53      3.05 o 
  -3  -2   7       31.29       29.90      5.49 o 
  -2  -2   7       68.08       82.08      7.63 o 
  -1  -2   7        1.08        0.65      1.46 o 
   0  -2   7       25.01       24.83      3.81 o 
   1  -2   7       29.08       28.68      2.04 o 
   2  -2   7       24.35       28.78      3.36 o 
   3  -2   7      151.66      153.32      7.93 o 
   4  -2   7       10.92       16.48      3.66 o 
   5  -2   7        7.54        4.92      2.44 o 
   6  -2   7       15.45       13.56      2.69 o 
   7  -2   7       16.12       13.68      3.02 o 
   8  -2   7        5.09        6.41      2.78 o 
  -5  -1   7        6.58        4.88      4.27 o 
  -4  -1   7        1.97        3.66      3.97 o 
  -3  -1   7       11.41       11.65      2.42 o 
  -2  -1   7       28.54       23.76      3.51 o 
  -1  -1   7      280.89      312.72      7.84 o 
   0  -1   7       76.31       80.25      5.19 o 
   1  -1   7       20.51       29.60      3.36 o 
   2  -1   7       24.97       29.99      2.20 o 
   4  -1   7        0.21        0.44      1.17 o 
   5  -1   7        1.48        1.83      1.53 o 
   6  -1   7       25.60       19.93      3.08 o 
   7  -1   7        4.25        4.39      2.26 o 
   8  -1   7        5.44        1.96      2.56 o 
   9  -1   7        0.01        1.68      2.37 o 
  -4   0   7        6.35        8.54      2.64 o 
  -3   0   7        6.59        4.67      2.14 o 
  -2   0   7       45.61       46.26      3.77 o 
  -1   0   7      406.71      400.29      9.12 o 
   0   0   7       17.92       19.83      3.36 o 
   1   0   7        3.19        5.80      2.14 o 
   2   0   7        0.25       -0.61      1.53 o 
   3   0   7        9.51       12.68      1.75 o 
   4   0   7      264.03      265.45      8.54 o 
   5   0   7       35.59       42.08      3.37 o 
   6   0   7       13.66        8.29      2.34 o 
   7   0   7       26.88       18.59      3.97 o 
   8   0   7        5.35        0.71      2.29 o 
   9   0   7        1.62        1.59      2.59 o 
  -6   1   7        3.87        8.54      4.27 o 
  -5   1   7        0.03        1.22      2.75 o 
  -4   1   7        1.19        1.53      2.75 o 
  -3   1   7        3.02        5.31      2.13 o 
  -2   1   7       13.94       15.89      2.69 o 
  -1   1   7      231.38      224.60      6.89 o 
   0   1   7      101.89      104.66      6.41 o 
   1   1   7      422.85      414.96     11.90 o 
   2   1   7      431.66      461.03     13.12 o 
   3   1   7       11.69        9.74      2.29 o 
   4   1   7        0.06       -0.98      0.95 o 
   5   1   7        2.99        4.35      1.83 o 
   6   1   7      156.45      146.68      5.99 o 
   7   1   7        1.22        1.07      1.69 o 
   8   1   7       24.94       22.16      3.77 o 
   9   1   7       15.70       14.50      4.12 o 
  -6   2   7       14.50       18.92      5.19 o 
  -5   2   7        1.00        3.05      3.36 o 
  -4   2   7        0.10        0.92      2.75 o 
  -3   2   7       10.24       11.29      3.97 o 
  -2   2   7        1.57        2.44      1.94 o 
  -1   2   7       13.30       14.34      3.66 o 
   0   2   7       35.00       39.06      4.58 o 
   1   2   7        8.36       11.59      3.05 o 
   2   2   7     1333.07     1396.22     25.63 o 
   3   2   7        0.00       -0.61      1.53 o 
   4   2   7       66.73       63.09      3.44 o 
   5   2   7       18.34       15.13      2.90 o 
   6   2   7       43.78       43.00      3.81 o 
   7   2   7        9.08       10.63      2.91 o 
   8   2   7        2.69        7.78      3.02 o 
   9   2   7        1.83        4.87      3.12 o 
  -5   3   7        3.09        3.36      3.36 o 
  -4   3   7        0.00        1.83      3.05 o 
  -3   3   7        0.58       -0.61      2.75 o 
  -2   3   7       20.37       32.65      5.49 o 
  -1   3   7       75.54       81.47      7.32 o 
   0   3   7       30.87       37.53      4.88 o 
   1   3   7        2.01        3.36      2.14 o 
   2   3   7        7.48        9.76      2.75 o 
   3   3   7       33.86       41.80      4.88 o 
   4   3   7      212.54      214.02      5.86 o 
   5   3   7      327.87      332.91      8.12 o 
   6   3   7        4.59        4.24      1.82 o 
   7   3   7       19.72       18.92      4.27 o 
   8   3   7        8.55        4.11      2.69 o 
   9   3   7       30.60       40.95      6.25 o 
  -5   4   7        1.47        6.71      4.27 o 
  -4   4   7        0.05        3.66      3.66 o 
  -3   4   7        3.16        7.93      3.97 o 
  -2   4   7      100.55      107.10      8.54 o 
  -1   4   7      104.03       87.87      7.63 o 
   0   4   7        1.70        1.53      2.75 o 
   1   4   7        7.51        9.15      3.05 o 
   2   4   7       46.91       44.85      4.88 o 
   3   4   7        1.03        0.92      1.83 o 
   4   4   7      102.76      101.91      7.02 o 
   5   4   7     1298.61     1307.20     17.85 o 
   6   4   7       12.65       17.31      2.80 o 
   7   4   7        1.65        1.40      1.97 o 
   8   4   7        0.06       -1.83      3.05 o 
   9   4   7       22.28       28.38      6.10 o 
  -4   5   7        3.83        0.61      3.66 o 
  -3   5   7        5.59        9.76      4.58 o 
  -2   5   7       17.83       23.49      5.19 o 
  -1   5   7       12.28       15.56      4.27 o 
   0   5   7       39.39       50.04      6.10 o 
   1   5   7        4.25        9.76      3.36 o 
   2   5   7        4.36        6.10      3.05 o 
   3   5   7        5.97        5.49      2.75 o 
   4   5   7        6.68       10.07      3.66 o 
   5   5   7      209.02      215.41     10.68 o 
   6   5   7      614.19      633.80     12.77 o 
   7   5   7       23.69       25.94      3.45 o 
   8   5   7        5.30        4.67      4.88 o 
   9   5   7        4.15        6.93      5.34 o 
  -4   6   7        5.28        3.36      3.66 o 
  -3   6   7       62.67       65.91      8.24 o 
  -2   6   7       12.59       17.70      5.19 o 
  -1   6   7        0.00        1.83      3.05 o 
   0   6   7        4.99        4.88      3.36 o 
   1   6   7        2.55        2.44      3.05 o 
   2   6   7       72.11       73.84      7.32 o 
   3   6   7        1.02        0.61      2.44 o 
   4   6   7       65.21       61.63      6.41 o 
   5   6   7      172.84      156.22      9.15 o 
   6   6   7       51.48       58.49      4.42 o 
   7   6   7        1.21        3.36      2.26 o 
   8   6   7        0.88        4.32      2.48 o 
  -3   7   7        7.18        8.24      4.58 o 
  -2   7   7        8.51        4.27      3.66 o 
  -1   7   7        0.06       -0.61      3.36 o 
   0   7   7        0.12       -0.61      3.05 o 
   1   7   7       47.77       54.92      7.02 o 
   2   7   7        0.48       -2.14      2.75 o 
   3   7   7        2.30        6.71      3.36 o 
   4   7   7       14.07        2.75      3.05 o 
   5   7   7        3.97        3.97      3.36 o 
   6   7   7        0.00       -0.92      2.44 o 
   7   7   7        5.23        6.87      2.59 o 
   8   7   7       19.64       24.10      5.49 o 
  -2   8   7        0.45       -1.53      3.36 o 
  -1   8   7        2.83        0.92      3.66 o 
   0   8   7        7.90       10.07      4.27 o 
   1   8   7        1.14       -2.14      3.05 o 
   2   8   7       42.43       46.38      6.71 o 
   3   8   7        0.01       -3.36      3.05 o 
   4   8   7       13.08       11.90      4.27 o 
   5   8   7        5.79        3.97      3.36 o 
  -1   9   7        0.94        4.58      4.58 o 
   0   9   7        4.15        5.80      4.58 o 
   1   9   7        8.79        5.80      4.58 o 
   2   9   7        0.48        0.00      3.97 o 
   3   9   7       15.64        5.80      4.27 o 
   1  10   7        0.05        7.93      5.19 o 
  -2  -8   8        4.59       -0.61      4.88 o 
  -1  -8   8        0.94        4.27      4.58 o 
   0  -8   8        2.10        3.36      3.36 o 
   1  -8   8        0.14        3.05      3.05 o 
   2  -8   8        4.05        2.44      3.36 o 
   3  -8   8       15.86       17.39      5.19 o 
  -3  -7   8       32.29       34.48      7.63 o 
  -2  -7   8        0.21       -0.92      3.97 o 
  -1  -7   8        8.92        7.93      4.88 o 
   0  -7   8        3.64        1.83      1.91 o 
   1  -7   8        0.23        0.61      2.14 o 
   2  -7   8       16.85       11.59      3.97 o 
   3  -7   8        0.00        0.92      2.75 o 
   4  -7   8       29.07       27.77      5.80 o 
  -4  -6   8       16.40       21.97      7.02 o 
  -3  -6   8        7.69        7.02      5.19 o 
  -2  -6   8       38.32       31.43      7.02 o 
  -1  -6   8       91.12       83.30      8.85 o 
   0  -6   8        0.71        0.61      3.36 o 
   1  -6   8        2.10        0.75      2.44 o 
   2  -6   8        2.71        5.80      3.05 o 
   3  -6   8        1.84        2.75      2.75 o 
   4  -6   8       27.42       41.80      6.41 o 
   5  -6   8        2.62        1.83      3.05 o 
  -5  -5   8        2.74        3.36      5.80 o 
  -4  -5   8        7.37        7.63      5.49 o 
  -3  -5   8        4.08        1.22      4.27 o 
  -2  -5   8        3.09       -1.22      3.66 o 
  -1  -5   8       12.75       11.90      4.27 o 
   0  -5   8       47.12       34.48      5.80 o 
   1  -5   8       36.28       34.95      3.44 o 
   2  -5   8       20.74       21.90      3.00 o 
   3  -5   8        4.90        4.58      2.75 o 
   4  -5   8        2.41        3.66      3.05 o 
   5  -5   8        6.74        3.66      3.05 o 
   6  -5   8        7.63       13.73      4.88 o 
  -5  -4   8        0.10       -4.88      4.58 o 
  -4  -4   8       19.90       15.56      6.10 o 
  -3  -4   8       17.57       11.90      4.88 o 
  -2  -4   8        0.19        3.36      3.36 o 
  -1  -4   8        3.28       -0.31      3.05 o 
   0  -4   8        6.91        6.10      3.36 o 
   1  -4   8        5.71        3.36      3.36 o 
   2  -4   8      153.00      145.85      7.63 o 
   3  -4   8        7.51        7.50      2.20 o 
   4  -4   8       90.82       95.00      5.07 o 
   5  -4   8        0.03        1.83      2.75 o 
   6  -4   8       11.83       20.07      3.65 o 
   7  -4   8        0.99        3.11      2.69 o 
  -5  -3   8       62.82       58.28      8.85 o 
  -4  -3   8        5.16        1.83      4.27 o 
  -3  -3   8        0.04        2.14      3.36 o 
  -2  -3   8       17.88       20.75      5.19 o 
  -1  -3   8       32.33       38.44      5.80 o 
   0  -3   8       44.34       54.31      6.71 o 
   1  -3   8        3.00       -2.14      2.44 o 
   2  -3   8      338.04      360.04     11.29 o 
   3  -3   8      670.06      714.59     17.39 o 
   4  -3   8      117.68      112.75      5.16 o 
   5  -3   8        0.10        0.95      2.14 o 
   6  -3   8        0.00        0.58      2.04 o 
   7  -3   8        4.78        6.38      2.69 o 
  -5  -2   8        9.27        5.80      5.19 o 
  -4  -2   8        3.34       -0.31      3.97 o 
  -3  -2   8        0.07       -0.92      3.36 o 
  -2  -2   8        6.25        6.10      3.36 o 
  -1  -2   8       18.92       21.05      4.58 o 
   0  -2   8       69.82       78.11      7.32 o 
   1  -2   8       17.15       14.65      2.75 o 
   2  -2   8       55.93       60.11      4.88 o 
   3  -2   8      637.30      643.49     16.48 o 
   4  -2   8       76.24       81.77      6.71 o 
   5  -2   8       91.18      105.91      9.46 o 
   6  -2   8        3.96        3.07      2.04 o 
   7  -2   8        1.81        1.76      2.26 o 
   8  -2   8        2.77        3.66      2.59 o 
  -5  -1   8       61.43       48.82      7.63 o 
  -4  -1   8       14.09       23.19      6.10 o 
  -3  -1   8       42.31       45.46      6.41 o 
  -2  -1   8       43.95       46.67      3.95 o 
  -1  -1   8       29.90       36.93      3.43 o 
   0  -1   8        4.58        4.64      1.91 o 
   1  -1   8       87.50       75.06      5.19 o 
   2  -1   8       70.15       73.23      5.49 o 
   3  -1   8      127.19      130.90      7.32 o 
   4  -1   8        9.11       12.20      2.75 o 
   5  -1   8       16.11       11.10      2.42 o 
   6  -1   8        3.52        2.33      1.82 o 
   7  -1   8       46.64       38.62      5.95 o 
   8  -1   8        1.56       -1.54      2.26 o 
  -4   0   8        0.06        0.92      3.97 o 
  -3   0   8       17.74       14.06      4.12 o 
  -2   0   8        0.33        0.92      1.73 o 
  -1   0   8       19.85       23.40      3.08 o 
   0   0   8       22.60       25.32      3.97 o 
   1   0   8        5.97        7.63      2.75 o 
   2   0   8        2.78        2.75      2.14 o 
   3   0   8        4.25        5.49      2.44 o 
   4   0   8        4.62        8.24      2.75 o 
   5   0   8       12.28       10.07      2.75 o 
   6   0   8      257.81      206.87      9.46 o 
   7   0   8        6.74        7.03      2.56 o 
   8   0   8        6.83        8.24      2.80 o 
   9   0   8        0.01        2.93      2.78 o 
  -5   1   8        1.55        2.14      3.36 o 
  -4   1   8        1.22        2.75      3.05 o 
  -3   1   8        0.71        1.07      2.16 o 
  -2   1   8       37.96       39.22      4.42 o 
  -1   1   8       22.04       25.91      3.34 o 
   0   1   8       12.89       19.53      3.97 o 
   1   1   8        8.12       12.81      3.36 o 
   2   1   8        3.69        1.53      2.14 o 
   3   1   8      130.06      146.46      7.93 o 
   4   1   8        4.10       10.07      3.36 o 
   5   1   8       25.77       16.78      3.97 o 
   6   1   8        4.32        4.12      1.94 o 
   7   1   8       66.23       50.72      4.47 o 
   8   1   8       10.61       12.39      4.58 o 
   9   1   8       10.18       13.05      3.77 o 
  -5   2   8        1.35        3.36      3.36 o 
  -4   2   8        0.01        3.66      3.36 o 
  -3   2   8        0.95       -2.75      2.44 o 
  -2   2   8       56.45       51.71      4.42 o 
  -1   2   8       51.56       52.18      6.10 o 
   0   2   8        0.61       -1.22      2.44 o 
   1   2   8        0.40       -1.53      1.83 o 
   2   2   8      138.49      148.29      7.93 o 
   3   2   8        1.34        0.31      2.14 o 
   4   2   8       14.59       15.26      3.66 o 
   5   2   8       20.93       17.39      3.97 o 
   6   2   8        3.08        4.27      2.75 o 
   7   2   8        0.39        1.83      3.05 o 
   8   2   8       20.75       27.91      7.02 o 
   9   2   8      145.19      195.30      8.94 o 
  -5   3   8       22.70       18.92      5.49 o 
  -4   3   8       10.07       13.12      4.88 o 
  -3   3   8        8.25       14.34      4.88 o 
  -2   3   8       17.96       28.07      5.19 o 
  -1   3   8       49.21       49.43      6.41 o 
   0   3   8       27.62       26.85      4.88 o 
   1   3   8       15.41       17.09      3.97 o 
   2   3   8        3.66        5.19      2.44 o 
   3   3   8        0.55        1.22      2.14 o 
   4   3   8       81.44       80.86      6.41 o 
   5   3   8       27.93       25.32      4.58 o 
   6   3   8        2.33        3.36      2.14 o 
   7   3   8        0.45        0.59      1.69 o 
   8   3   8        3.30       -1.22      3.36 o 
   9   3   8       34.55       27.77      6.41 o 
  -4   4   8       30.64       33.87      6.71 o 
  -3   4   8       59.31       55.84      7.63 o 
  -2   4   8        0.52        3.97      3.36 o 
  -1   4   8        1.06        1.83      3.05 o 
   0   4   8       27.73       28.38      5.19 o 
   1   4   8       82.79       80.86      7.02 o 
   2   4   8       12.37       13.43      3.66 o 
   3   4   8       20.98       16.48      3.97 o 
   4   4   8       11.99        9.15      3.05 o 
   5   4   8        0.61        0.31      2.44 o 
   6   4   8       91.91       76.58      7.32 o 
   7   4   8       60.87       66.21      7.02 o 
   8   4   8       19.90       26.10      5.19 o 
   9   4   8       17.62       18.63      3.73 o 
  -4   5   8        0.55        3.66      3.97 o 
  -3   5   8      151.98      144.93     11.29 o 
  -2   5   8       29.97       38.14      6.71 o 
  -1   5   8        0.08       -2.75      2.75 o 
   0   5   8       13.90        9.15      4.27 o 
   1   5   8        0.05       11.59      3.97 o 
   2   5   8       18.22       15.56      4.27 o 
   3   5   8       42.22       39.36      5.49 o 
   4   5   8        2.41        5.80      3.36 o 
   5   5   8      201.13      201.99     10.68 o 
   6   5   8        0.33        0.61      2.44 o 
   7   5   8       62.80       75.67      7.93 o 
   8   5   8        1.56        7.93      3.36 o 
  -3   6   8       34.99       31.43      6.71 o 
  -2   6   8      135.38      107.71     10.07 o 
  -1   6   8        8.89        6.10      3.97 o 
   0   6   8        1.06        1.22      3.36 o 
   1   6   8        4.02        0.31      3.05 o 
   2   6   8        6.03        3.36      3.36 o 
   3   6   8        0.08       -0.92      2.44 o 
   4   6   8      215.12      208.40     10.98 o 
   5   6   8       30.49       41.80      5.80 o 
   6   6   8       65.35       61.02      7.02 o 
   7   6   8       51.31       60.72      7.32 o 
   8   6   8        7.30       10.98      3.97 o 
  -2   7   8        4.81        5.19      4.58 o 
  -1   7   8        4.03        9.76      5.19 o 
   0   7   8       24.62       25.63      5.80 o 
   1   7   8       11.39       16.48      5.49 o 
   2   7   8        9.42        6.41      3.97 o 
   3   7   8        2.30        5.19      3.66 o 
   4   7   8        1.83        0.61      3.05 o 
   5   7   8       13.43       15.26      4.58 o 
   6   7   8        4.60        4.88      3.66 o 
   7   7   8        0.69        2.75      3.36 o 
   8   7   8        1.18        6.10      3.97 o 
  -1   8   8        0.42        2.14      4.27 o 
   0   8   8        0.00       -2.44      3.66 o 
   1   8   8       30.14       28.68      6.10 o 
   2   8   8        1.99        0.31      3.66 o 
   3   8   8       24.12       21.66      5.80 o 
   4   8   8       11.65        2.14      3.66 o 
   5   8   8        8.63        3.36      3.66 o 
   6   8   8        2.47       -1.22      3.05 o 
   0   9   8       12.99       10.37      5.19 o 
   1   9   8        2.47        0.61      4.27 o 
   2   9   8        0.10       -0.31      3.66 o 
   3   9   8        6.48        5.49      4.27 o 
   4   9   8        2.59        0.00      3.97 o 
  -2  -7   9        0.05       -4.88      3.66 o 
  -1  -7   9        4.80        1.22      4.27 o 
   0  -7   9        7.57        5.80      4.88 o 
   1  -7   9        5.04        7.32      4.27 o 
   4  -7   9       25.25       32.65      6.41 o 
  -3  -6   9        3.57        1.53      5.49 o 
  -2  -6   9        2.21        1.53      4.27 o 
  -1  -6   9        0.15       -1.53      3.36 o 
   0  -6   9       11.30       10.07      4.58 o 
   1  -6   9       30.20       25.02      5.80 o 
   2  -6   9        1.39        3.05      3.66 o 
   4  -6   9        0.01       -3.66      2.44 o 
   5  -6   9        0.58        2.14      3.36 o 
  -4  -5   9        4.34        1.83      5.19 o 
  -3  -5   9       12.25       17.39      6.41 o 
  -2  -5   9       24.62       32.34      7.02 o 
  -1  -5   9       58.12       51.26      7.32 o 
   0  -5   9       21.16       24.41      5.49 o 
   1  -5   9        6.74        8.54      3.97 o 
   2  -5   9        1.76        2.14      2.75 o 
   5  -5   9        7.11        8.24      3.66 o 
   6  -5   9        7.16       13.12      4.88 o 
  -4  -4   9        0.59        1.22      4.88 o 
  -3  -4   9       42.11       44.85      7.93 o 
  -2  -4   9       82.60       91.54      9.46 o 
  -1  -4   9       12.46        9.46      4.58 o 
   0  -4   9       25.04       24.41      5.49 o 
   1  -4   9        2.68        2.14      3.05 o 
   2  -4   9        4.07        5.19      3.05 o 
   3  -4   9       19.30       32.95      5.49 o 
   6  -4   9        6.70        3.72      2.56 o 
   7  -4   9       21.09       24.85      4.42 o 
  -5  -3   9        3.97       -0.92      5.80 o 
  -4  -3   9        0.71        1.22      4.58 o 
  -3  -3   9        2.74        1.22      3.66 o 
  -2  -3   9       10.24       10.37      4.58 o 
  -1  -3   9        0.12        2.75      3.05 o 
   0  -3   9       24.94       26.55      5.49 o 
   1  -3   9      113.82      114.72      8.85 o 
   2  -3   9      138.39      143.10      9.46 o 
   5  -3   9        8.74        4.27      3.05 o 
   6  -3   9        5.17        7.23      2.69 o 
   7  -3   9        1.74        2.40      2.47 o 
  -5  -2   9      103.79       76.89     10.37 o 
  -4  -2   9        3.85        5.49      4.88 o 
  -3  -2   9        0.02        3.66      3.66 o 
  -2  -2   9        0.72       -0.92      3.36 o 
  -1  -2   9        0.40        2.44      3.05 o 
   0  -2   9        0.03        0.92      2.75 o 
   1  -2   9       27.13       30.51      5.19 o 
   2  -2   9      336.76      347.53     11.90 o 
   3  -2   9        2.64        7.93      3.05 o 
   4  -2   9        6.51        3.36      2.44 o 
   5  -2   9       57.35       50.04      6.41 o 
   6  -2   9        1.00        1.22      3.05 o 
   7  -2   9        1.42        4.35      2.47 o 
   8  -2   9        0.66        2.14      2.80 o 
  -4  -1   9       52.28       51.57      7.93 o 
  -3  -1   9       24.55       19.83      5.49 o 
  -2  -1   9        0.48       -0.92      2.75 o 
  -1  -1   9        0.93        4.27      3.05 o 
   0  -1   9       11.38       10.04      2.56 o 
   1  -1   9        3.49        2.14      2.44 o 
   2  -1   9      375.42      392.38     12.81 o 
   3  -1   9      140.42      132.42      7.63 o 
   4  -1   9        5.22        4.58      2.75 o 
   6  -1   9        5.78        7.02      3.36 o 
   7  -1   9        5.73        5.49      3.66 o 
   8  -1   9        0.18       -0.46      2.37 o 
  -4   0   9        1.19        4.88      4.58 o 
  -3   0   9        3.58        5.80      4.27 o 
  -2   0   9       58.26       64.94      4.95 o 
  -1   0   9       16.35       15.75      3.36 o 
   0   0   9        1.26       -1.53      2.44 o 
   1   0   9        9.58        7.63      3.05 o 
   2   0   9       90.15       94.59      6.71 o 
   3   0   9        1.49       -0.31      1.83 o 
   4   0   9        0.91        1.53      2.14 o 
   5   0   9        5.17        4.27      2.75 o 
   7   0   9       39.73       49.12      7.32 o 
   8   0   9        2.23        5.80      4.27 o 
  -4   1   9        2.30        8.24      4.27 o 
  -3   1   9        4.28        2.47      3.36 o 
  -2   1   9       41.81       41.59      4.20 o 
  -1   1   9       22.76       27.40      4.58 o 
   0   1   9       16.88       18.00      4.27 o 
   1   1   9       46.91       43.33      5.19 o 
   2   1   9       28.61       39.67      4.88 o 
   3   1   9       93.46       88.48      6.71 o 
   4   1   9        3.06        1.22      2.14 o 
   5   1   9        1.14        2.75      2.44 o 
   6   1   9       37.78       32.65      5.49 o 
   8   1   9        8.19        4.27      3.97 o 
  -4   2   9        1.39        4.27      3.97 o 
  -3   2   9        1.00        2.44      3.97 o 
  -2   2   9       33.79       41.10      4.42 o 
  -1   2   9        4.02        0.71      2.14 o 
   0   2   9       31.23       21.97      4.58 o 
   1   2   9       99.34       87.57      7.02 o 
   2   2   9        3.60        7.02      3.05 o 
   3   2   9        0.99        3.97      2.75 o 
   4   2   9        2.79       -0.31      2.14 o 
   5   2   9       28.50       25.94      4.88 o 
   6   2   9        4.98        5.49      3.05 o 
   7   2   9       16.10       18.00      4.58 o 
  -4   3   9        0.59        4.88      3.97 o 
  -3   3   9        1.83        1.83      3.97 o 
  -2   3   9        9.14       10.37      4.58 o 
  -1   3   9        0.53       -3.66      2.75 o 
   0   3   9       12.93       20.14      4.88 o 
   1   3   9      397.05      382.01     14.34 o 
   2   3   9       30.70       20.44      4.27 o 
   3   3   9        0.59       -0.31      2.14 o 
   4   3   9        0.01        0.31      2.44 o 
   5   3   9       15.01       19.83      4.58 o 
   6   3   9       30.92       30.51      5.19 o 
   7   3   9       12.49        8.24      3.05 o 
   8   3   9        0.22        3.05      3.05 o 
  -4   4   9        0.01        2.75      3.66 o 
  -3   4   9        0.23        2.75      4.27 o 
  -2   4   9        2.80       -0.31      3.66 o 
  -1   4   9        2.60        3.66      3.66 o 
   0   4   9        2.52        2.75      3.66 o 
   1   4   9       80.39       84.82      7.93 o 
   2   4   9       72.86       72.01      7.02 o 
   3   4   9       48.98       58.28      6.41 o 
   4   4   9       77.21       68.96      7.02 o 
   5   4   9        2.70        3.66      3.05 o 
   6   4   9       32.65       24.10      5.19 o 
   7   4   9        6.72        8.54      3.66 o 
   8   4   9       88.80      118.39      9.46 o 
  -3   5   9       18.86       23.80      6.10 o 
  -2   5   9       32.66       24.10      6.41 o 
  -1   5   9        1.87        0.31      3.97 o 
   0   5   9        1.26        3.66      3.66 o 
   1   5   9        1.42       -1.22      2.75 o 
   2   5   9       14.50       18.31      4.88 o 
   3   5   9       42.08       42.41      5.80 o 
   4   5   9      407.32      403.37     15.56 o 
   5   5   9       50.46       40.89      6.10 o 
   6   5   9       12.38        9.46      3.97 o 
   7   5   9        3.60        5.49      3.36 o 
   8   5   9        0.19       -1.22      2.75 o 
  -2   6   9       18.52       16.78      6.10 o 
  -1   6   9        0.04       -3.05      3.36 o 
   0   6   9        4.25        4.58      4.27 o 
   1   6   9        0.27       -0.61      3.05 o 
   2   6   9        0.51        1.83      3.05 o 
   3   6   9        7.37        7.02      3.66 o 
   4   6   9       10.83       10.37      3.66 o 
   5   6   9      602.23      586.74     19.53 o 
   6   6   9        1.21        4.27      3.05 o 
   7   6   9       35.86       33.87      6.41 o 
   8   6   9        0.30        3.97      3.66 o 
  -1   7   9        2.31        0.92      4.27 o 
   0   7   9        3.46        6.41      4.88 o 
   1   7   9        3.26        2.44      4.27 o 
   2   7   9        5.10        1.83      3.97 o 
   3   7   9       16.05       21.05      5.49 o 
   4   7   9       71.25       79.94      8.54 o 
   5   7   9       59.13       73.23      8.24 o 
   6   7   9        6.46        0.92      3.36 o 
   7   7   9        6.96        7.32      3.97 o 
   0   8   9        7.56        3.97      4.27 o 
   1   8   9        0.19       -3.97      3.66 o 
   2   8   9        4.79        7.02      4.88 o 
   3   8   9       14.04       12.81      5.19 o 
   4   8   9       19.71       19.53      5.49 o 
   5   8   9       23.71       17.70      5.49 o 
   6   8   9        3.21        3.36      4.27 o 
   2   9   9        0.32        3.05      4.88 o 
   3   9   9        4.21        4.58      4.58 o 
   4   9   9        0.82        0.92      3.97 o 
   5   9   9        0.13       -5.49      3.66 o 
   0  -7  10        8.43       15.56      6.10 o 
   1  -7  10        4.10        4.58      4.88 o 
  -2  -6  10        3.40       -1.83      4.58 o 
  -1  -6  10        0.02       -1.53      3.97 o 
   0  -6  10        0.57        5.80      4.58 o 
   1  -6  10       31.24       32.65      6.71 o 
   2  -6  10        0.38        1.22      3.66 o 
  -3  -5  10        4.83        2.44      4.58 o 
  -2  -5  10       15.77       14.95      6.10 o 
  -1  -5  10        1.68       -2.75      3.36 o 
   0  -5  10        0.04        4.88      3.97 o 
   1  -5  10        3.40        1.83      3.66 o 
   2  -5  10        0.15        2.14      3.36 o 
   3  -5  10       43.65       45.46      7.02 o 
  -3  -4  10        0.05       -2.14      4.27 o 
  -2  -4  10        0.12       -2.44      3.05 o 
  -1  -4  10       75.20       68.65      8.85 o 
   0  -4  10        4.04       14.04      5.19 o 
   1  -4  10       11.38       13.12      4.88 o 
   2  -4  10        0.26        3.66      3.05 o 
   3  -4  10        4.57        8.54      3.66 o 
  -4  -3  10        6.23       -1.83      4.88 o 
  -3  -3  10        0.12        1.53      4.58 o 
  -2  -3  10        3.33        6.71      4.27 o 
  -1  -3  10        1.10        6.71      4.27 o 
   0  -3  10        1.09        2.14      3.66 o 
   1  -3  10       67.25       52.48      7.02 o 
   2  -3  10       13.53       16.48      4.58 o 
   6  -3  10       34.90       38.14      6.71 o 
   7  -3  10        6.68       14.95      5.80 o 
  -4  -2  10        8.82        7.02      5.80 o 
  -3  -2  10        0.61        2.75      3.97 o 
  -2  -2  10        0.85       -2.75      3.05 o 
  -1  -2  10        6.29       11.59      4.58 o 
   0  -2  10        6.29        7.02      3.66 o 
   1  -2  10      145.57      177.88     11.29 o 
   3  -2  10      116.05      117.78      7.93 o 
   4  -2  10       20.36       22.27      4.58 o 
   5  -2  10        5.69        5.19      2.75 o 
   7  -2  10        6.15        7.02      4.27 o 
  -4  -1  10        0.08        0.61      4.88 o 
  -3  -1  10        1.48        3.66      4.58 o 
  -2  -1  10        0.08        8.24      4.27 o 
  -1  -1  10        1.73        6.41      3.66 o 
   0  -1  10        0.05       -1.83      2.44 o 
   1  -1  10       11.45       13.73      3.66 o 
   2  -1  10      201.03      192.53      9.46 o 
   3  -1  10      148.31      155.61      8.85 o 
   4  -1  10       10.90        5.80      3.05 o 
   5  -1  10        1.42        2.44      2.75 o 
  -3   0  10        2.08        4.58      3.97 o 
  -2   0  10        0.70        4.58      3.97 o 
  -1   0  10        0.19       -1.68      1.98 o 
   0   0  10        0.52        1.67      2.04 o 
   1   0  10       39.44       41.19      5.49 o 
   2   0  10       51.93       56.75      5.80 o 
   3   0  10       54.23       59.50      6.41 o 
   4   0  10       16.70       19.53      4.27 o 
   5   0  10       27.24       19.22      4.58 o 
   6   0  10        2.98        6.41      3.36 o 
  -3   1  10        0.03        0.24      2.59 o 
  -2   1  10        0.15        1.72      2.42 o 
  -1   1  10       23.10       24.40      3.77 o 
   0   1  10        0.31       -2.44      2.75 o 
   1   1  10       40.27       44.24      5.80 o 
   2   1  10        0.75        1.83      2.75 o 
   3   1  10       15.52       20.14      4.27 o 
   4   1  10       10.90       10.37      3.66 o 
   5   1  10       60.66       50.95      6.41 o 
   6   1  10       13.26       10.07      3.97 o 
   7   1  10        3.94        3.05      3.36 o 
  -3   2  10       14.55       11.90      4.88 o 
  -2   2  10        0.90        0.76      4.12 o 
  -1   2  10       29.74       38.92      7.78 o 
   0   2  10        5.75        7.32      3.97 o 
   1   2  10        2.40        0.31      2.75 o 
   2   2  10        1.00        2.44      3.05 o 
   3   2  10        0.02       -2.14      2.14 o 
   4   2  10       12.18       10.98      3.97 o 
   5   2  10        6.63       10.98      4.27 o 
   6   2  10      198.97      186.43     11.29 o 
   7   2  10        4.81        5.49      3.36 o 
   8   2  10        4.83       11.59      4.27 o 
  -3   3  10        4.57        4.58      4.58 o 
  -2   3  10       13.62        1.83      3.97 o 
  -1   3  10        3.22        5.54      2.48 o 
   0   3  10        9.29       14.95      4.58 o 
   1   3  10       32.70       39.06      6.10 o 
   2   3  10        6.48        3.97      3.36 o 
   3   3  10       34.57       33.56      5.19 o 
   4   3  10        2.13        1.83      3.05 o 
   5   3  10        4.71        3.05      3.36 o 
   6   3  10       15.36       20.44      5.19 o 
   7   3  10       29.65       41.80      6.41 o 
   8   3  10      114.20      158.36     11.29 o 
  -3   4  10        5.57        8.54      4.88 o 
  -2   4  10        0.39        1.22      4.27 o 
  -1   4  10        0.67        3.36      4.58 o 
   0   4  10        0.85       -2.44      3.36 o 
   1   4  10       12.36       10.68      4.27 o 
   2   4  10        2.65       -0.31      3.05 o 
   3   4  10       18.57       16.48      4.58 o 
   4   4  10       11.07       15.56      4.58 o 
   5   4  10       24.52       21.36      5.19 o 
   6   4  10        1.04       -0.92      2.75 o 
   7   4  10        0.31        3.97      3.36 o 
   8   4  10        3.28        4.27      3.66 o 
  -2   5  10        0.02        2.75      4.58 o 
  -1   5  10        1.17       -0.92      4.27 o 
   0   5  10       30.06       15.87      5.49 o 
   1   5  10        0.12        2.44      3.66 o 
   2   5  10        0.56        3.66      3.66 o 
   3   5  10        6.23        2.75      3.05 o 
   4   5  10        8.75        9.76      3.97 o 
   5   5  10       13.71        8.85      3.97 o 
   6   5  10       77.69       85.43      8.85 o 
   7   5  10       10.26        7.32      4.27 o 
   8   5  10       15.61       23.19      5.80 o 
  -1   6  10        0.96        3.05      4.88 o 
   0   6  10       10.27       10.98      5.19 o 
   1   6  10        0.22       -4.58      3.05 o 
   2   6  10        8.80        7.32      4.58 o 
   3   6  10        0.65        1.22      3.66 o 
   4   6  10       56.36       55.53      7.32 o 
   5   6  10        2.69        4.88      3.66 o 
   6   6  10        0.14        1.53      3.36 o 
   7   6  10        3.06       10.68      4.58 o 
   0   7  10        0.12       -3.36      3.66 o 
   1   7  10        2.89        3.97      5.49 o 
   2   7  10        0.57       -4.12      2.75 o 
   3   7  10       28.23       32.04      6.41 o 
   4   7  10        4.38        1.83      3.97 o 
   5   7  10       91.74       71.40      8.24 o 
   6   7  10        4.75        9.15      4.58 o 
   7   7  10       16.34       12.81      5.19 o 
   1   8  10        3.55        2.44      4.88 o 
   2   8  10        0.03        4.58      4.58 o 
   3   8  10        0.25       -1.83      3.66 o 
   4   8  10       56.05       37.22      7.02 o 
   5   8  10        7.94       10.98      5.49 o 
   0  -6  11        1.98       -0.31      3.66 o 
   1  -6  11        3.19        3.97      4.58 o 
   2  -6  11        2.37        5.49      4.88 o 
  -1  -5  11        1.55       -4.58      3.36 o 
   0  -5  11       12.85        7.63      5.19 o 
   1  -5  11        0.96        1.53      3.66 o 
   2  -5  11       22.66       37.22      6.71 o 
   3  -5  11        0.62        3.97      4.27 o 
  -2  -4  11       10.71        2.75      4.58 o 
  -1  -4  11       15.98       10.07      4.88 o 
   0  -4  11        0.09        0.61      3.36 o 
   1  -4  11        0.29        4.88      3.66 o 
   2  -4  11        5.10        6.41      3.97 o 
   3  -4  11        0.02        7.93      3.97 o 
   4  -4  11        7.67        9.46      3.97 o 
  -3  -3  11        5.07        3.66      4.88 o 
  -2  -3  11        7.16       10.07      5.49 o 
  -1  -3  11       35.05       47.60      7.93 o 
   0  -3  11        4.43        5.49      4.27 o 
   1  -3  11        2.03        1.53      3.66 o 
   2  -3  11       15.08       11.90      4.58 o 
  -3  -2  11        0.00       -1.53      4.58 o 
  -2  -2  11       22.52       20.14      6.41 o 
  -1  -2  11        3.77       13.12      4.88 o 
   0  -2  11       20.15       19.53      5.49 o 
   1  -2  11       26.41       15.26      4.88 o 
   4  -2  11       21.85       23.80      4.88 o 
   5  -2  11       15.64       24.41      5.19 o 
   6  -2  11        1.77        3.66      3.05 o 
  -3  -1  11        0.80        0.61      4.27 o 
  -2  -1  11        3.55       12.20      5.49 o 
  -1  -1  11        2.12        7.32      3.97 o 
   0  -1  11        0.96       -0.92      2.75 o 
   1  -1  11       66.27       68.04      7.93 o 
   2  -1  11       17.17       15.87      4.27 o 
   3  -1  11        5.90       11.59      3.66 o 
   4  -1  11       28.44       41.19      6.10 o 
   5  -1  11       16.20       19.83      4.88 o 
   6  -1  11        7.37       12.20      3.97 o 
   7  -1  11        2.28        6.41      3.97 o 
  -3   0  11        0.54        9.46      5.49 o 
  -2   0  11        0.20        2.14      4.27 o 
  -1   0  11        0.01        3.36      3.05 o 
   0   0  11        5.01        5.49      2.59 o 
   1   0  11      224.12      226.70     11.29 o 
   2   0  11      107.35      109.84      7.93 o 
   3   0  11        6.52        6.41      3.36 o 
   4   0  11        9.20       14.65      4.27 o 
   5   0  11        0.00        3.97      3.05 o 
   6   0  11       12.36       18.00      5.19 o 
   7   0  11        8.67       12.20      4.27 o 
  -2   1  11        0.00        3.36      3.97 o 
  -1   1  11        1.86        2.44      2.59 o 
   0   1  11        3.29        3.54      2.47 o 
   1   1  11        8.23        4.58      3.66 o 
   2   1  11       13.28       13.73      4.27 o 
   3   1  11        7.77        5.49      3.66 o 
   4   1  11       12.93        8.85      4.27 o 
   5   1  11       21.47       27.46      5.49 o 
   6   1  11       34.79       31.43      6.10 o 
   7   1  11        2.26        2.44      3.05 o 
  -3   2  11        2.32        3.97      4.88 o 
  -2   2  11        6.86        6.10      4.58 o 
  -1   2  11       19.45       17.17      3.66 o 
   0   2  11       19.08       16.78      5.19 o 
   1   2  11       29.77       26.24      5.19 o 
   2   2  11        0.18        0.00      3.05 o 
   3   2  11        0.04        1.83      2.75 o 
   4   2  11        4.03       10.68      3.97 o 
   5   2  11        4.73        4.27      3.36 o 
   6   2  11       12.57        6.10      3.66 o 
   7   2  11        0.03        2.44      3.05 o 
  -2   3  11        6.04        9.76      5.49 o 
  -1   3  11        0.28        3.05      4.27 o 
   0   3  11       12.69       11.29      4.58 o 
   1   3  11        0.71       -3.66      3.05 o 
   2   3  11        0.07       -4.27      3.05 o 
   3   3  11       17.60       17.39      4.58 o 
   4   3  11        1.43        0.92      3.36 o 
   5   3  11        0.61        0.92      3.05 o 
   6   3  11        2.02        0.92      3.05 o 
   7   3  11        0.99        3.36      3.66 o 
  -2   4  11        5.08        8.85      5.49 o 
  -1   4  11        2.38        1.53      4.88 o 
   0   4  11       53.05       51.57      7.63 o 
   1   4  11       33.60       46.07      7.32 o 
   2   4  11        0.23       -0.92      3.36 o 
   3   4  11        0.66       -2.75      2.75 o 
   4   4  11        2.87        2.44      3.36 o 
   5   4  11       60.38       64.38      7.93 o 
   6   4  11        0.99        2.14      3.05 o 
   7   4  11        0.38       -2.14      2.75 o 
  -1   5  11        1.52        3.36      4.58 o 
   0   5  11       20.14       26.85      6.71 o 
   1   5  11       68.36       80.25      8.85 o 
   2   5  11       20.71       19.22      5.49 o 
   3   5  11       20.72       10.68      4.88 o 
   4   5  11        0.64       -2.44      2.75 o 
   5   5  11       19.30       22.27      5.80 o 
   6   5  11       10.76        6.41      4.58 o 
   7   5  11       18.79       22.88      6.10 o 
   0   6  11        0.10       -2.44      3.97 o 
   1   6  11        0.54       -5.49      3.66 o 
   2   6  11        8.63        8.85      5.19 o 
   3   6  11       70.52       60.41      8.24 o 
   4   6  11       63.91       66.21      8.54 o 
   5   6  11        1.83        0.61      3.66 o 
   6   6  11       14.65       11.29      4.88 o 
   1   7  11        0.40       -5.49      3.66 o 
   2   7  11        0.00       -5.95      3.97 o 
   3   7  11        1.56        3.36      4.27 o 
   4   7  11      259.32      247.45     14.34 o 
   5   7  11        0.28       -0.31      3.97 o 
   0  -4  12        1.33        3.36      4.27 o 
   1  -4  12        1.78        3.97      4.27 o 
   2  -4  12        9.44       15.87      5.49 o 
   3  -4  12        6.63       10.68      4.58 o 
   4  -4  12        3.54        9.76      4.27 o 
  -1  -3  12        2.51        7.32      4.58 o 
   0  -3  12        5.84        5.80      3.97 o 
   1  -3  12        4.15        0.31      3.36 o 
   2  -3  12        1.80        2.75      3.36 o 
   3  -3  12       14.70       21.05      5.19 o 
  -1  -2  12        7.29        7.93      4.58 o 
   0  -2  12       16.25       11.29      4.88 o 
   1  -2  12       10.01       11.59      4.58 o 
   2  -2  12        0.14        3.36      3.05 o 
   6  -2  12       23.51       30.82      6.10 o 
  -2  -1  12        0.00        6.41      5.19 o 
  -1  -1  12        3.66        5.49      4.27 o 
   0  -1  12       32.05       46.99      7.63 o 
   1  -1  12      144.84      144.32     10.68 o 
   4  -1  12        1.65        6.41      3.66 o 
   5  -1  12        2.71        0.61      3.05 o 
   6  -1  12        2.74        3.97      3.66 o 
  -2   0  12        0.09        2.75      4.58 o 
  -1   0  12        0.27        0.61      3.66 o 
   0   0  12        1.40        8.54      3.97 o 
   2   0  12      181.61      183.38     10.37 o 
   3   0  12        9.38        4.27      3.36 o 
   4   0  12        2.19        1.22      3.05 o 
   5   0  12        0.84        0.00      3.05 o 
   6   0  12        0.30        8.24      4.27 o 
  -2   1  12        0.07       10.37      5.19 o 
  -1   1  12        0.93        7.32      4.27 o 
   0   1  12        2.86        4.04      5.80 o 
   1   1  12       12.85       15.26      5.19 o 
   2   1  12       52.41       54.92      7.32 o 
   3   1  12        9.07        9.15      3.97 o 
   4   1  12       23.41       21.36      5.19 o 
   5   1  12        0.51        0.00      3.36 o 
   6   1  12        1.33        4.88      3.66 o 
   7   1  12        3.13        7.02      3.97 o 
  -1   2  12        0.46        0.56      2.69 o 
   0   2  12       11.68       11.84      3.34 o 
   1   2  12       17.92       21.05      5.49 o 
   2   2  12       18.59       16.17      5.19 o 
   3   2  12        1.92        3.97      3.36 o 
   4   2  12       23.51       28.68      5.80 o 
   5   2  12       22.76       21.05      5.80 o 
   6   2  12        9.32        7.93      4.27 o 
   7   2  12        0.75        3.66      3.66 o 
  -1   3  12        0.07       -1.53      3.97 o 
   0   3  12        1.53        0.31      4.58 o 
   1   3  12        2.94        0.00      3.97 o 
   2   3  12        0.66       -1.83      3.05 o 
   3   3  12        2.10        1.22      3.66 o 
   4   3  12        1.48       -0.61      3.05 o 
   5   3  12       72.54       65.91      8.24 o 
   6   3  12        5.80        9.76      4.88 o 
   7   3  12        4.47        7.63      3.97 o 
   0   4  12        0.07        1.83      4.88 o 
   1   4  12        2.28       -0.31      3.97 o 
   2   4  12        3.63        6.71      4.58 o 
   3   4  12        0.23        0.61      3.36 o 
   4   4  12        4.95        3.97      4.27 o 
   5   4  12       12.86       19.83      5.80 o 
   6   4  12        0.86       -0.31      3.36 o 
   0   5  12        0.31        1.22      4.58 o 
   1   5  12       11.64       16.17      6.41 o 
   2   5  12        1.05        0.92      4.27 o 
   3   5  12        7.07        8.54      4.88 o 
   4   5  12        3.34        0.31      3.97 o 
   5   5  12        2.52       -3.97      3.05 o 
   6   5  12        1.42        0.61      3.66 o 
   2   6  12        0.18        3.66      4.27 o 
   3   6  12        3.57        1.22      4.27 o 
   4   6  12        0.00       -2.14      3.97 o 
   5   6  12        4.70        5.49      4.58 o 
   2  -3  13        1.96        3.97      3.66 o 
   1  -2  13        6.72       15.26      4.58 o 
   2  -2  13        0.04        3.36      3.66 o 
   0  -1  13        8.62        4.88      4.27 o 
   1  -1  13        0.98        9.15      3.97 o 
   5  -1  13        2.68        3.97      3.97 o 
   0   0  13        4.77        9.76      4.88 o 
   1   0  13        9.43       12.51      4.27 o 
   3   0  13        5.04        7.63      4.58 o 
   4   0  13        6.55       13.12      5.19 o 
   5   0  13        0.53        4.58      4.27 o 
   0   1  13       41.43       34.48      7.02 o 
   1   1  13       31.97       15.26      5.49 o 
   2   1  13        2.42       -4.27      3.66 o 
   3   1  13        0.57       -3.36      3.05 o 
   4   1  13        0.15       -1.22      3.66 o 
   5   1  13        0.80        4.88      3.97 o 
   0   2  13        1.41        5.33      4.27 o 
   1   2  13       51.62       64.38      8.54 o 
   2   2  13       10.33       10.37      5.19 o 
   3   2  13        1.78        6.41      4.58 o 
   4   2  13        0.02        5.49      4.27 o 
   5   2  13        5.55        4.27      4.27 o 
   1   3  13        0.61        4.27      4.88 o 
   2   3  13        0.03        1.53      4.27 o 
   3   3  13        0.82        1.22      4.27 o 
   4   3  13        0.66       -1.83      3.97 o 
   5   3  13        0.13       -0.61      3.66 o 
   2   4  13        3.94        1.53      4.27 o 
   3   4  13        1.98       -1.53      3.97 o 
   4   4  13        8.51        4.88      4.58 o 
   5   4  13        0.22        2.44      3.97 o 
   3   5  13        2.04       -0.31      4.27 o 
                                                 
